# Supplementary material for: (2-{[2-Carboxyl­ato-1-(4-chloro­phen­yl)eth­yl]imino­meth­yl}phenolato-κ3 O,N,O′)(1H-imidazole-κN 3)copper(II) monohydrate
Source: Acta Crystallogr Sect E Struct Rep Online. 2010 Apr 28;66(Pt 5):m579–80. doi: 10.1107/S1600536810014765 (PMC2979152; doi:10.1107/S1600536810014765)
Supplement: Supplementary file 1 [file e-66-0m579-sup1.cif]

##############################################################################
###                                                                        ###
###        Electronic paper (Acta Crystallographica Section E)             ###
###                                                                        ###
##############################################################################
#                                                                            #
# This CIF contains the data in a paper accepted for publication in Acta     #
# Crystallographica Section E. It conforms to the requirements of Notes      #
# for Authors for Section E, and has been peer reviewed under the auspices   #
# of the IUCr Commission on Journals.                                        #
#                                                                            #
# Full details of the Crystallographic Information File format               #
# are given in the paper "The Crystallographic Information File (CIF):       #
# a New Standard Archive File for Crystallography" by S. R. Hall, F. H.      #
# Allen and I. D. Brown [Acta Cryst. (1991), A47, 655-685].                  #
#                                                                            #
# The current version of the core CIF dictionary is obtainable from          #
# ftp://ftp.iucr.org/pub/cif_core.dic. The current version number is 2.4.    #
#                                                                            #
# Software is freely available for graphical display of the structure(s) in  #
# this CIF.  For information consult the CIF home page http://www.iucr.org/  #
# cif/home.html                                                              #
#                                                                            #
# This file may be used for bona fide research purposes within the           #
# scientific community so long as proper attribution is given to the journal # 
# article from which it was obtained.                                        #
#                                                                            #
##############################################################################
                                             
data_I
_audit_creation_method     SHELXL-97
_chemical_name_systematic
;
(2-{[2-Carboxylato-1-(4-chlorophenyl)ethyl]iminomethyl}phenolato-
\k^3^<i>O</i>,<i>N</i>,<i>O</i>')(1<i>H</i>-imidazole-\k<i>N</i>^3^)copper(II)
monohydrate
;
_chemical_name_common     ?
_chemical_formula_moiety     'C19 H16 Cl Cu N3 O3, H2 O'
_chemical_formula_sum     'C19 H18 Cl Cu N3 O4'
_chemical_formula_iupac     '[Cu (C16 H12 Cl N O3) (C3 H4 N2)], H2 O'
_chemical_formula_weight     451.35
_chemical_melting_point     ?
_symmetry_cell_setting     'Monoclinic'
_symmetry_space_group_name_H-M     'C 2/c'
_symmetry_space_group_name_Hall     '-C 2yc'
loop_
    _symmetry_equiv_pos_as_xyz
    'x, y, z'
    '-x, y, -z+1/2'
    'x+1/2, y+1/2, z'
    '-x+1/2, y+1/2, -z+1/2'
    '-x, -y, -z'
    'x, -y, z-1/2'
    '-x+1/2, -y+1/2, -z'
    'x+1/2, -y+1/2, z-1/2'
_cell_length_a     23.8840(10)
_cell_length_b     4.9440(10)
_cell_length_c     32.0080(10)
_cell_angle_alpha     90.00
_cell_angle_beta     96.880(10)
_cell_angle_gamma     90.00
_cell_volume     3752.4(8)
_cell_formula_units_Z     8
_cell_measurement_reflns_used     3298
_cell_measurement_theta_min     1.72
_cell_measurement_theta_max     27.48
_cell_measurement_temperature     296(2)
_exptl_crystal_description     'block'
_exptl_crystal_colour     'dark green'
_exptl_crystal_size_max     0.20
_exptl_crystal_size_mid     0.20
_exptl_crystal_size_min     0.15
_exptl_crystal_density_diffrn     1.598
_exptl_crystal_density_meas     ?
_exptl_crystal_density_method     'not measured'
_exptl_crystal_F_000     1848
_exptl_absorpt_coefficient_mu     1.338
_exptl_absorpt_correction_type     multi-scan
_exptl_absorpt_process_details     '(SADABS; Bruker, 2003)'
_exptl_absorpt_correction_T_min     0.7757
_exptl_absorpt_correction_T_max     0.8245
_exptl_special_details
;
 ?
;
_diffrn_ambient_temperature     296(2)
_diffrn_radiation_type     MoK\a
_diffrn_radiation_wavelength     0.71073
_diffrn_radiation_source     'fine-focus sealed tube'
_diffrn_radiation_monochromator     graphite
_diffrn_measurement_device_type     'Bruker SMART CCD'
_diffrn_measurement_method     '\f and \w scans'
_diffrn_detector_area_resol_mean     ?
_diffrn_reflns_number     18085
_diffrn_reflns_av_R_equivalents     0.0351
_diffrn_reflns_av_sigmaI/netI     0.0352
_diffrn_reflns_theta_min     1.72
_diffrn_reflns_theta_max     27.48
_diffrn_reflns_theta_full     27.48
_diffrn_measured_fraction_theta_max     0.997
_diffrn_measured_fraction_theta_full     0.997
_diffrn_reflns_limit_h_min     -30
_diffrn_reflns_limit_h_max     30
_diffrn_reflns_limit_k_min     -6
_diffrn_reflns_limit_k_max     6
_diffrn_reflns_limit_l_min     -41
_diffrn_reflns_limit_l_max     41
_diffrn_standards_number     0
_diffrn_standards_interval_count     ?
_diffrn_standards_interval_time     ?
_diffrn_standards_decay_%     ?
_refine_special_details
;
 Refinement of F^2^ against ALL reflections.  The weighted R-factor wR and
 goodness of fit S are based on F^2^, conventional R-factors R are based
 on F, with F set to zero for negative F^2^. The threshold expression of
 F^2^ > 2sigma(F^2^) is used only for calculating R-factors(gt) etc. and is
 not relevant to the choice of reflections for refinement.  R-factors based
 on F^2^ are statistically about twice as large as those based on F, and R-
 factors based on ALL data will be even larger.
;
_reflns_number_total     4310
_reflns_number_gt     3298
_reflns_threshold_expression     I>2sigma(I)
_refine_ls_structure_factor_coef     Fsqd
_refine_ls_matrix_type     full
_refine_ls_R_factor_all     0.0522
_refine_ls_R_factor_gt     0.0352
_refine_ls_wR_factor_gt     0.0800
_refine_ls_wR_factor_ref     0.0872
_refine_ls_goodness_of_fit_ref     1.043
_refine_ls_restrained_S_all     1.043
_refine_ls_number_reflns     4310
_refine_ls_number_parameters     253
_refine_ls_number_restraints     0
_refine_ls_hydrogen_treatment     constr
_refine_ls_weighting_scheme     calc
_refine_ls_weighting_details
         'calc w=1/[\s^2^(Fo^2^)+(0.0381P)^2^+2.3614P] where P=(Fo^2^+2Fc^2^)/3'
_atom_sites_solution_hydrogens     geom
_atom_sites_solution_primary     direct
_atom_sites_solution_secondary     difmap
_refine_ls_shift/su_max     0.000
_refine_ls_shift/su_mean     0.000
_refine_diff_density_max     0.332
_refine_diff_density_min     -0.295
_refine_ls_extinction_method     none
_refine_ls_extinction_coef     ?
loop_
    _atom_type_symbol
    _atom_type_description
    _atom_type_scat_dispersion_real
    _atom_type_scat_dispersion_imag
    _atom_type_scat_source
    'C' 'C' 0.0033 0.0016
                         'International Tables Vol C Tables 4.2.6.8 and 6.1.1.4'
    'H' 'H' 0.0000 0.0000
                         'International Tables Vol C Tables 4.2.6.8 and 6.1.1.4'
    'N' 'N' 0.0061 0.0033
                         'International Tables Vol C Tables 4.2.6.8 and 6.1.1.4'
    'O' 'O' 0.0106 0.0060
                         'International Tables Vol C Tables 4.2.6.8 and 6.1.1.4'
    'Cu' 'Cu' 0.3201 1.2651
                         'International Tables Vol C Tables 4.2.6.8 and 6.1.1.4'
    'Cl' 'Cl' 0.1484 0.1585
                         'International Tables Vol C Tables 4.2.6.8 and 6.1.1.4'
_computing_data_collection     'SMART (Bruker, 2003)'
_computing_cell_refinement     'SAINT (Bruker, 2003)'
_computing_data_reduction     'SAINT (Bruker, 2003)'
_computing_structure_solution     'SHELXTL (Sheldrick, 2008)'
_computing_structure_refinement     'SHELXTL (Sheldrick, 2008)'
_computing_molecular_graphics     'SHELXTL (Sheldrick, 2008)'
_computing_publication_material     'SHELXTL (Sheldrick, 2008)'
loop_
    _atom_site_type_symbol
    _atom_site_label
    _atom_site_fract_x
    _atom_site_fract_y
    _atom_site_fract_z
    _atom_site_U_iso_or_equiv
    _atom_site_adp_type
    _atom_site_calc_flag
    _atom_site_refinement_flags
    _atom_site_occupancy
    _atom_site_disorder_assembly
    _atom_site_disorder_group
    Cu Cu1 0.257392(11) 0.70003(6) 0.103939(8) 0.03102(10) Uani d . 1 . .
    Cl Cl1 -0.00394(3) 1.30201(17) 0.18252(3) 0.0645(2) Uani d . 1 . .
    N N1 0.20142(7) 0.4707(4) 0.12667(6) 0.0301(4) Uani d . 1 . .
    N N2 0.31243(7) 0.9444(4) 0.08174(6) 0.0332(4) Uani d . 1 . .
    N N3 0.34883(9) 1.2624(4) 0.04560(7) 0.0414(5) Uani d . 1 . .
    H H3A 0.3513 1.3915 0.0279 0.050 Uiso calc R 1 . .
    O O1 0.31821(6) 0.5542(4) 0.14014(5) 0.0406(4) Uani d . 1 . .
    O O2 0.13208(7) 0.8259(4) 0.00906(5) 0.0425(4) Uani d . 1 . .
    O O3 0.20152(7) 0.8490(4) 0.06065(5) 0.0436(4) Uani d . 1 . .
    C C1 0.31811(10) 0.3666(5) 0.16842(7) 0.0351(5) Uani d . 1 . .
    C C2 0.36998(10) 0.2833(6) 0.19110(8) 0.0439(6) Uani d . 1 . .
    H H2 0.4033 0.3671 0.1858 0.053 Uiso calc R 1 . .
    C C3 0.37183(11) 0.0827(6) 0.22041(7) 0.0447(6) Uani d . 1 . .
    H H3 0.4065 0.0316 0.2346 0.054 Uiso calc R 1 . .
    C C4 0.32307(11) -0.0477(6) 0.22958(8) 0.0462(7) Uani d . 1 . .
    H H4 0.3250 -0.1838 0.2498 0.055 Uiso calc R 1 . .
    C C5 0.27261(10) 0.0272(5) 0.20854(7) 0.0409(6) Uani d . 1 . .
    H H5 0.2400 -0.0594 0.2146 0.049 Uiso calc R 1 . .
    C C6 0.26851(10) 0.2331(5) 0.17774(7) 0.0329(5) Uani d . 1 . .
    C C7 0.21439(10) 0.2914(5) 0.15579(7) 0.0335(5) Uani d . 1 . .
    H H7 0.1846 0.1879 0.1633 0.040 Uiso calc R 1 . .
    C C8 0.14124(9) 0.4717(5) 0.10794(7) 0.0308(5) Uani d . 1 . .
    H H8 0.1251 0.2993 0.1157 0.037 Uiso calc R 1 . .
    C C9 0.10709(9) 0.6933(5) 0.12577(7) 0.0313(5) Uani d . 1 . .
    C C10 0.11509(10) 0.7554(5) 0.16848(8) 0.0383(6) Uani d . 1 . .
    H H10 0.1440 0.6701 0.1857 0.046 Uiso calc R 1 . .
    C C11 0.08136(10) 0.9405(6) 0.18610(8) 0.0433(6) Uani d . 1 . .
    H H11 0.0875 0.9788 0.2147 0.052 Uiso calc R 1 . .
    C C12 0.03856(10) 1.0673(5) 0.16069(8) 0.0426(6) Uani d . 1 . .
    C C13 0.02920(10) 1.0118(5) 0.11820(8) 0.0431(6) Uani d . 1 . .
    H H13 0.0003 1.0987 0.1013 0.052 Uiso calc R 1 . .
    C C14 0.06307(9) 0.8260(5) 0.10105(8) 0.0387(6) Uani d . 1 . .
    H H14 0.0565 0.7881 0.0724 0.046 Uiso calc R 1 . .
    C C15 0.13857(9) 0.4720(5) 0.05973(7) 0.0331(5) Uani d . 1 . .
    H H15A 0.1617 0.3250 0.0513 0.040 Uiso calc R 1 . .
    H H15B 0.1000 0.4373 0.0477 0.040 Uiso calc R 1 . .
    C C16 0.15803(9) 0.7320(5) 0.04156(7) 0.0325(5) Uani d . 1 . .
    C C17 0.30207(10) 1.1329(5) 0.05273(7) 0.0385(6) Uani d . 1 . .
    H H17 0.2664 1.1707 0.0389 0.046 Uiso calc R 1 . .
    C C18 0.39202(11) 1.1523(6) 0.07154(8) 0.0487(7) Uani d . 1 . .
    H H18 0.4298 1.2016 0.0735 0.058 Uiso calc R 1 . .
    C C19 0.36968(9) 0.9583(6) 0.09385(8) 0.0408(6) Uani d . 1 . .
    H H19 0.3897 0.8504 0.1142 0.049 Uiso calc R 1 . .
    O O1W 0.48323(8) 0.7498(5) 0.01584(7) 0.0703(6) Uani d . 1 . .
    H H1W 0.4469 0.7337 0.0159 0.084 Uiso d R 1 . .
    H H2W1 0.4959 0.8883 0.0066 0.084 Uiso d PR 0.50 . .
    H H2W2 0.4987 0.6209 0.0050 0.084 Uiso d PR 0.50 . .
loop_
    _atom_site_aniso_label
    _atom_site_aniso_U_11
    _atom_site_aniso_U_22
    _atom_site_aniso_U_33
    _atom_site_aniso_U_12
    _atom_site_aniso_U_13
    _atom_site_aniso_U_23
    Cu1 0.02878(15) 0.03081(17) 0.03347(16) -0.00405(12) 0.00374(11) 0.00462(13)
    Cl1 0.0498(4) 0.0640(5) 0.0836(6) 0.0023(4) 0.0240(4) -0.0184(4)
    N1 0.0281(9) 0.0298(11) 0.0323(10) -0.0028(8) 0.0034(8) 0.0038(9)
    N2 0.0315(10) 0.0363(12) 0.0314(10) -0.0053(9) 0.0027(8) 0.0040(9)
    N3 0.0459(12) 0.0394(13) 0.0399(11) -0.0119(10) 0.0094(9) 0.0071(10)
    O1 0.0320(8) 0.0453(11) 0.0439(10) -0.0041(8) 0.0017(7) 0.0127(9)
    O2 0.0417(9) 0.0455(11) 0.0387(9) -0.0073(8) -0.0022(8) 0.0123(8)
    O3 0.0362(9) 0.0392(11) 0.0525(10) -0.0121(8) -0.0064(8) 0.0160(9)
    C1 0.0399(13) 0.0362(14) 0.0290(12) 0.0020(11) 0.0040(10) -0.0005(11)
    C2 0.0349(13) 0.0546(18) 0.0418(14) 0.0031(12) 0.0025(11) 0.0028(13)
    C3 0.0447(14) 0.0524(17) 0.0354(13) 0.0139(13) -0.0020(11) 0.0034(13)
    C4 0.0584(16) 0.0458(17) 0.0340(13) 0.0074(14) 0.0034(12) 0.0102(12)
    C5 0.0450(14) 0.0396(15) 0.0381(13) -0.0007(12) 0.0050(11) 0.0069(12)
    C6 0.0354(12) 0.0322(13) 0.0310(12) 0.0030(10) 0.0044(9) 0.0014(10)
    C7 0.0341(12) 0.0310(13) 0.0364(12) -0.0047(11) 0.0081(10) 0.0022(11)
    C8 0.0276(11) 0.0297(12) 0.0349(12) -0.0080(10) 0.0026(9) 0.0058(10)
    C9 0.0271(11) 0.0332(13) 0.0340(12) -0.0093(10) 0.0043(9) 0.0028(11)
    C10 0.0343(12) 0.0436(16) 0.0366(13) -0.0048(11) 0.0023(10) 0.0048(11)
    C11 0.0448(14) 0.0499(17) 0.0359(13) -0.0082(13) 0.0076(11) -0.0029(13)
    C12 0.0344(12) 0.0404(15) 0.0552(16) -0.0069(12) 0.0152(11) -0.0048(13)
    C13 0.0293(12) 0.0477(16) 0.0508(15) -0.0029(12) -0.0009(11) 0.0003(13)
    C14 0.0329(12) 0.0457(16) 0.0367(13) -0.0029(12) 0.0003(10) -0.0016(12)
    C15 0.0348(12) 0.0282(13) 0.0355(12) -0.0060(10) 0.0009(10) -0.0003(11)
    C16 0.0325(11) 0.0325(13) 0.0332(12) -0.0026(10) 0.0073(10) 0.0018(10)
    C17 0.0354(12) 0.0422(15) 0.0381(13) -0.0083(11) 0.0046(10) 0.0050(12)
    C18 0.0370(13) 0.0574(19) 0.0522(16) -0.0136(13) 0.0069(12) 0.0030(14)
    C19 0.0319(12) 0.0470(16) 0.0425(14) -0.0066(11) 0.0004(10) 0.0069(12)
    O1W 0.0450(11) 0.0803(16) 0.0830(15) -0.0032(11) -0.0032(11) 0.0025(12)
_geom_special_details
;
 All esds (except the esd in the dihedral angle between two l.s. planes)
 are estimated using the full covariance matrix.  The cell esds are taken
 into account individually in the estimation of esds in distances, angles
 and torsion angles; correlations between esds in cell parameters are only
 used when they are defined by crystal symmetry.  An approximate (isotropic)
 treatment of cell esds is used for estimating esds involving l.s. planes.
;
loop_
    _geom_bond_atom_site_label_1
    _geom_bond_atom_site_label_2
    _geom_bond_site_symmetry_2
    _geom_bond_distance
    _geom_bond_publ_flag
    Cu1 O1 . 1.8894(16) y
    Cu1 O3 . 1.9494(16) y
    Cu1 N1 . 1.9582(18) y
    Cu1 N2 . 1.9789(18) y
    Cl1 C12 . 1.742(3) ?
    N1 C7 . 1.297(3) ?
    N1 C8 . 1.489(3) ?
    N2 C17 . 1.318(3) ?
    N2 C19 . 1.378(3) ?
    N3 C17 . 1.331(3) ?
    N3 C18 . 1.358(3) ?
    N3 H3A . 0.8600 ?
    O1 C1 . 1.296(3) ?
    O2 C16 . 1.236(3) ?
    O3 C16 . 1.278(3) ?
    C1 C6 . 1.419(3) ?
    C1 C2 . 1.420(3) ?
    C2 C3 . 1.362(4) ?
    C2 H2 . 0.9300 ?
    C3 C4 . 1.393(4) ?
    C3 H3 . 0.9300 ?
    C4 C5 . 1.360(3) ?
    C4 H4 . 0.9300 ?
    C5 C6 . 1.412(3) ?
    C5 H5 . 0.9300 ?
    C6 C7 . 1.425(3) ?
    C7 H7 . 0.9300 ?
    C8 C9 . 1.518(3) ?
    C8 C15 . 1.537(3) ?
    C8 H8 . 0.9800 ?
    C9 C10 . 1.392(3) ?
    C9 C14 . 1.401(3) ?
    C10 C11 . 1.383(3) ?
    C10 H10 . 0.9300 ?
    C11 C12 . 1.379(3) ?
    C11 H11 . 0.9300 ?
    C12 C13 . 1.379(3) ?
    C13 C14 . 1.381(3) ?
    C13 H13 . 0.9300 ?
    C14 H14 . 0.9300 ?
    C15 C16 . 1.507(3) ?
    C15 H15A . 0.9700 ?
    C15 H15B . 0.9700 ?
    C17 H17 . 0.9300 ?
    C18 C19 . 1.344(3) ?
    C18 H18 . 0.9300 ?
    C19 H19 . 0.9300 ?
    O1W H1W . 0.8709 ?
    O1W H2W1 . 0.8180 ?
    O1W H2W2 . 0.8325 ?
loop_
    _geom_angle_atom_site_label_1
    _geom_angle_atom_site_label_2
    _geom_angle_atom_site_label_3
    _geom_angle_site_symmetry_1
    _geom_angle_site_symmetry_3
    _geom_angle
    _geom_angle_publ_flag
    O1 Cu1 O3 . . 172.18(7) ?
    O1 Cu1 N1 . . 93.45(7) ?
    O3 Cu1 N1 . . 92.47(7) ?
    O1 Cu1 N2 . . 87.61(7) ?
    O3 Cu1 N2 . . 86.66(7) ?
    N1 Cu1 N2 . . 177.75(8) ?
    C7 N1 C8 . . 115.30(18) ?
    C7 N1 Cu1 . . 123.22(15) ?
    C8 N1 Cu1 . . 121.16(14) ?
    C17 N2 C19 . . 105.0(2) ?
    C17 N2 Cu1 . . 127.44(16) ?
    C19 N2 Cu1 . . 127.53(16) ?
    C17 N3 C18 . . 107.1(2) ?
    C17 N3 H3A . . 126.5 ?
    C18 N3 H3A . . 126.5 ?
    C1 O1 Cu1 . . 129.47(15) ?
    C16 O3 Cu1 . . 128.07(16) ?
    O1 C1 C6 . . 123.5(2) ?
    O1 C1 C2 . . 119.3(2) ?
    C6 C1 C2 . . 117.2(2) ?
    C3 C2 C1 . . 121.2(2) ?
    C3 C2 H2 . . 119.4 ?
    C1 C2 H2 . . 119.4 ?
    C2 C3 C4 . . 121.5(2) ?
    C2 C3 H3 . . 119.2 ?
    C4 C3 H3 . . 119.2 ?
    C5 C4 C3 . . 118.9(2) ?
    C5 C4 H4 . . 120.5 ?
    C3 C4 H4 . . 120.5 ?
    C4 C5 C6 . . 121.7(2) ?
    C4 C5 H5 . . 119.2 ?
    C6 C5 H5 . . 119.2 ?
    C5 C6 C1 . . 119.5(2) ?
    C5 C6 C7 . . 118.2(2) ?
    C1 C6 C7 . . 122.2(2) ?
    N1 C7 C6 . . 128.1(2) ?
    N1 C7 H7 . . 115.9 ?
    C6 C7 H7 . . 115.9 ?
    N1 C8 C9 . . 112.78(18) ?
    N1 C8 C15 . . 109.03(17) ?
    C9 C8 C15 . . 114.66(19) ?
    N1 C8 H8 . . 106.6 ?
    C9 C8 H8 . . 106.6 ?
    C15 C8 H8 . . 106.6 ?
    C10 C9 C14 . . 117.2(2) ?
    C10 C9 C8 . . 120.8(2) ?
    C14 C9 C8 . . 121.8(2) ?
    C11 C10 C9 . . 121.9(2) ?
    C11 C10 H10 . . 119.1 ?
    C9 C10 H10 . . 119.1 ?
    C12 C11 C10 . . 119.2(2) ?
    C12 C11 H11 . . 120.4 ?
    C10 C11 H11 . . 120.4 ?
    C11 C12 C13 . . 120.8(2) ?
    C11 C12 Cl1 . . 119.5(2) ?
    C13 C12 Cl1 . . 119.6(2) ?
    C12 C13 C14 . . 119.4(2) ?
    C12 C13 H13 . . 120.3 ?
    C14 C13 H13 . . 120.3 ?
    C13 C14 C9 . . 121.5(2) ?
    C13 C14 H14 . . 119.2 ?
    C9 C14 H14 . . 119.2 ?
    C16 C15 C8 . . 114.26(19) ?
    C16 C15 H15A . . 108.7 ?
    C8 C15 H15A . . 108.7 ?
    C16 C15 H15B . . 108.7 ?
    C8 C15 H15B . . 108.7 ?
    H15A C15 H15B . . 107.6 ?
    O2 C16 O3 . . 122.0(2) ?
    O2 C16 C15 . . 119.9(2) ?
    O3 C16 C15 . . 118.1(2) ?
    N2 C17 N3 . . 111.7(2) ?
    N2 C17 H17 . . 124.1 ?
    N3 C17 H17 . . 124.1 ?
    C19 C18 N3 . . 106.9(2) ?
    C19 C18 H18 . . 126.6 ?
    N3 C18 H18 . . 126.6 ?
    C18 C19 N2 . . 109.3(2) ?
    C18 C19 H19 . . 125.4 ?
    N2 C19 H19 . . 125.4 ?
    H1W O1W H2W1 . . 119.3 ?
    H1W O1W H2W2 . . 115.1 ?
    H2W1 O1W H2W2 . . 106.8 ?
loop_
    _geom_hbond_atom_site_label_D
    _geom_hbond_atom_site_label_H
    _geom_hbond_atom_site_label_A
    _geom_hbond_site_symmetry_A
    _geom_hbond_distance_DH
    _geom_hbond_distance_HA
    _geom_hbond_distance_DA
    _geom_hbond_angle_DHA
    O1W H1W O2 7_565 0.87 1.98 2.799(3) 155.8
    O1W H2W1 O1W 5_675 0.82 2.01 2.826(4) 172.3
    O1W H2W2 O1W 5_665 0.83 2.02 2.822(5) 163.2
    N3 H3A O2 7_575 0.86 1.90 2.758(3) 171.8
data_global
_journal_date_recd_electronic     2010-04-12
_journal_date_accepted     2010-04-22
_journal_name_full     'Acta Crystallographica, Section E'
_journal_year     2010
_journal_volume     66
_journal_issue      5
_journal_page_first     m579
_journal_page_last     m580
_journal_paper_category     QM
_journal_coeditor_code     XU2751
_publ_contact_author_name     'Yang Zou'
_publ_contact_author_address
;
Chemistry Department,
Zhejiang Sci-Tech University
Xiasha,Hangzhou, 310018
People's Republic of China
;
_publ_contact_author_email     'zouyang@zstu.edu.cn'
_publ_contact_author_fax     ?
_publ_contact_author_phone     ?
_publ_section_title
;\
(2-{[2-Carboxylato-1-(4-chlorophenyl)ethyl]iminomethyl}phenolato-\k^3^<i>O</i>,\
<i>N</i>,<i>O</i>')(1<i>H</i>-imidazole-\k<i>N</i>^3^)copper(II) monohydrate
;
loop_
    _publ_author_name
    _publ_author_footnote
    _publ_author_address
    'Zhou, Wen-Jun' .
;
Chemistry Department,
Zhejiang Sci-Tech University
Hangzhou 310018
People's Republic of China
;
    'Jiang, Yin-Zhi' .
;
Chemistry Department,
Zhejiang Sci-Tech University
Hangzhou 310018
People's Republic of China
;
    'Zou, Yang' .
;
Chemistry Department,
Zhejiang Sci-Tech University
Hangzhou 310018
People's Republic of China
;
