# Supplementary material for: (2-{[2-Carboxyl­ato-1-(4-chloro­phen­yl)eth­yl]imino­meth­yl}phenolato-κ3 O,N,O′)(1H-imidazole-κN 3)copper(II) monohydrate
Source: Acta Crystallogr Sect E Struct Rep Online. 2010 Apr 28;66(Pt 5):m579–80. doi: 10.1107/S1600536810014765 (PMC2979152; doi:10.1107/S1600536810014765)
Supplement: Supplementary file 2 [file e-66-0m579-Isup2.hkl]

# 
# h,k,l, Fc-squared, Fo-squared, sigma(Fo-squared) and status flag 
# 
data_I
_shelx_title ' 10312b in C2/c' 
_shelx_refln_list_code          4 
_shelx_F_calc_maximum      495.02 
_exptl_crystal_F_000      1848.00 
_reflns_d_resolution_high  0.7701 
 
loop_ 
 _symmetry_equiv_pos_as_xyz 
 'x, y, z' 
 '-x, y, -z+1/2' 
 'x+1/2, y+1/2, z' 
 '-x+1/2, y+1/2, -z+1/2' 
 '-x, -y, -z' 
 'x, -y, z-1/2' 
 '-x+1/2, -y+1/2, -z' 
 'x+1/2, -y+1/2, z-1/2' 
 
_cell_length_a    23.8840 
_cell_length_b     4.9440 
_cell_length_c    32.0080 
_cell_angle_alpha  90.000 
_cell_angle_beta   96.880 
_cell_angle_gamma  90.000 
 
_shelx_F_squared_multiplier     1.000 
 
loop_ 
 _refln_index_h 
 _refln_index_k 
 _refln_index_l 
 _refln_F_squared_calc 
 _refln_F_squared_meas 
 _refln_F_squared_sigma 
 _refln_observed_status 
   2   0   0   105438.37   106256.48   1368.77 o 
   4   0   0     6590.94     6130.35    126.91 o 
   6   0   0    10958.40    12190.41    562.77 o 
   8   0   0    85394.24    83860.79    694.21 o 
  10   0   0      115.93       42.87     18.56 o 
  12   0   0     3600.35     2696.58     71.93 o 
  14   0   0     2164.70     2050.71    102.14 o 
  16   0   0    33292.83    32829.83    398.16 o 
  18   0   0     8032.35     7649.52    184.95 o 
  20   0   0     3403.49     3582.96    133.10 o 
  22   0   0       13.99       12.36     43.13 o 
  24   0   0      374.08      455.15     72.80 o 
  26   0   0        4.91       34.20     53.69 o 
  28   0   0      690.96      748.60     95.42 o 
  30   0   0      250.39      112.35     70.91 o 
   1   1   0     1489.91     1295.37     33.63 o 
   3   1   0    36259.19    36657.07    303.80 o 
   5   1   0       22.81       30.27     12.48 o 
   7   1   0     9354.32     9434.34    100.97 o 
   9   1   0    10058.23    11230.14     98.18 o 
  11   1   0       68.10      128.14     14.75 o 
  13   1   0       12.39       29.23     15.10 o 
  15   1   0     6959.71     7243.06    104.69 o 
  17   1   0      133.41      130.72     29.48 o 
  19   1   0     1889.32     1893.62     71.05 o 
  21   1   0       88.65      120.59     34.90 o 
  23   1   0      261.86      289.85     44.28 o 
  25   1   0      463.87      398.34     54.27 o 
  27   1   0       59.44       88.76     42.80 o 
  29   1   0       27.64       34.64     44.69 o 
   0   2   0    44107.75    43692.52    414.61 o 
   2   2   0     2237.15     1949.59     41.53 o 
   4   2   0    27917.46    27386.74    206.55 o 
   6   2   0    10716.04    10571.82    115.97 o 
   8   2   0    59785.31    60565.05    421.31 o 
  10   2   0     4292.87     4205.20     84.09 o 
  12   2   0    15900.73    16309.24    208.65 o 
  14   2   0      212.92      218.84     36.54 o 
  16   2   0     3680.13     3879.61    147.29 o 
  18   2   0     1646.11     1723.61    110.25 o 
  20   2   0     4859.14     4862.59    154.72 o 
  22   2   0     4046.09     3830.38    127.93 o 
  24   2   0      779.47      842.63     87.60 o 
  26   2   0        4.92       62.98     55.36 o 
  28   2   0       22.22       80.24     61.93 o 
   1   3   0       38.85       -4.89     15.60 o 
   3   3   0    18858.96    19232.59    200.07 o 
   5   3   0       76.52      107.97     24.90 o 
   7   3   0     2049.47     1853.95     81.06 o 
   9   3   0       30.99       66.63     30.74 o 
  11   3   0    11076.92    10402.36    237.95 o 
  13   3   0      645.23      792.51     70.79 o 
  15   3   0       84.38       36.79     36.48 o 
  17   3   0      468.46      450.82     61.25 o 
  19   3   0     6883.69     7256.68    278.40 o 
  21   3   0     2309.93     2453.63    171.02 o 
  23   3   0     1004.45     1241.19    123.95 o 
  25   3   0      139.68      381.84    201.26 o 
  27   3   0     2713.09     2881.55    222.93 o 
   0   4   0     9674.16     9651.59    288.10 o 
   2   4   0      781.11      765.52     71.70 o 
   4   4   0      697.77      652.55     68.27 o 
   6   4   0       17.78       92.50     41.72 o 
   8   4   0     4849.34     4848.87    148.62 o 
  10   4   0     2727.44     2845.01    122.56 o 
  12   4   0      533.86      663.79     73.56 o 
  14   4   0       95.03       94.05     47.74 o 
  16   4   0       37.17       71.11     47.11 o 
  18   4   0      158.00      179.03     78.70 o 
  20   4   0       20.99       65.03     55.54 o 
  22   4   0        8.49      113.92     71.05 o 
  24   4   0        4.12       -7.69    110.25 o 
   1   5   0      337.18      324.49     65.54 o 
   3   5   0       29.37       39.26     49.22 o 
   5   5   0      176.05      217.73     60.42 o 
   7   5   0      469.86      420.81     72.66 o 
   9   5   0       25.69      113.09     55.65 o 
  11   5   0     1089.67     1084.21    101.54 o 
  13   5   0       87.69      140.32     61.47 o 
  15   5   0      761.19      758.74     92.44 o 
  17   5   0      508.38      367.11     77.09 o 
  19   5   0     1474.14     1395.74    144.87 o 
   0   6   0      267.46      224.06    103.95 o 
   2   6   0       83.12      101.76     66.94 o 
   4   6   0      197.55      210.41     69.47 o 
   6   6   0      149.11      124.79     67.28 o 
   8   6   0      109.41       93.14     65.16 o 
  10   6   0        5.76       37.50     61.89 o 
 -29   1   1     1147.11     1294.33     81.47 o 
 -27   1   1      402.97      494.56     68.18 o 
 -25   1   1     4088.27     4664.85    121.00 o 
 -23   1   1      307.28      388.83     46.90 o 
 -21   1   1    12061.99    12331.43    183.39 o 
 -19   1   1      632.24      661.76     49.19 o 
 -17   1   1    19932.69    18579.25    217.07 o 
 -15   1   1     6214.77     5874.85    116.65 o 
 -13   1   1    36714.27    35430.56    284.18 o 
 -11   1   1      441.95      266.31     20.10 o 
  -9   1   1    33106.38    31079.77    265.41 o 
  -7   1   1     3364.44     2794.39     41.81 o 
  -5   1   1   146136.06   146632.19   1001.28 o 
  -3   1   1    11636.35    12418.89    129.43 o 
  -1   1   1    27256.17    28552.61    243.67 o 
   1   1   1    30831.21    31505.80    274.23 o 
   3   1   1    52427.37    52575.69    385.29 o 
   5   1   1     3929.88     4718.47     73.16 o 
   7   1   1    16324.47    16617.13    161.90 o 
   9   1   1     6392.21     6836.53     70.51 o 
  11   1   1     9545.87     9772.42     97.87 o 
  13   1   1      141.91      167.42     19.45 o 
  15   1   1     3799.12     3675.05     76.65 o 
  17   1   1     2681.85     2423.58     73.96 o 
  19   1   1        6.94        9.17     26.14 o 
  21   1   1        8.63      -14.58     27.75 o 
  23   1   1      568.64      528.37     50.89 o 
  25   1   1        7.30       30.86     37.72 o 
  27   1   1       40.40       78.72     44.97 o 
  29   1   1      826.94     1058.14     81.32 o 
 -28   2   1     1225.88     1374.16    185.75 o 
 -26   2   1      654.37      777.98     81.44 o 
 -24   2   1     1132.33     1134.59     86.58 o 
 -22   2   1      207.61      165.40     54.46 o 
 -20   2   1      655.19      640.51     84.03 o 
 -18   2   1        3.38       43.96     45.19 o 
 -16   2   1       24.68       57.09     33.08 o 
 -14   2   1     7502.36     7238.13    203.86 o 
 -12   2   1     2480.98     2621.67    109.90 o 
 -10   2   1     1354.19     1284.34     50.57 o 
  -8   2   1      322.35      337.62     24.47 o 
  -6   2   1     3568.88     3481.96     68.47 o 
  -4   2   1      440.76      498.57     25.40 o 
  -2   2   1      279.14      429.28     22.27 o 
   0   2   1      495.54      489.67     24.07 o 
   2   2   1    23234.71    22623.10    188.11 o 
   4   2   1     6641.14     6525.11     80.15 o 
   6   2   1    21549.96    21243.42    184.23 o 
   8   2   1    21015.36    21796.18    193.75 o 
  10   2   1    16378.08    16394.24    185.71 o 
  12   2   1     2114.58     2002.83     78.22 o 
  14   2   1     4532.20     4562.25    125.92 o 
  16   2   1      106.39      115.76     38.01 o 
  18   2   1     1720.08     1906.04    113.67 o 
  20   2   1      864.18     1084.97     74.63 o 
  22   2   1     3137.74     3061.97    117.95 o 
  24   2   1      619.08      605.53     69.41 o 
  26   2   1      591.58      588.33     82.37 o 
  28   2   1      888.37     1013.27    103.52 o 
 -27   3   1      612.12      684.38    149.31 o 
 -25   3   1      781.62      671.60    137.21 o 
 -23   3   1      270.60      186.16     81.35 o 
 -21   3   1     2700.70     2563.12    309.23 o 
 -19   3   1      542.66      653.97     76.64 o 
 -17   3   1     1053.84     1081.97    137.29 o 
 -15   3   1       64.26      101.90     40.77 o 
 -13   3   1    10027.70     9922.56    204.54 o 
 -11   3   1      144.20      114.31     37.25 o 
  -9   3   1    15759.77    14767.17    266.72 o 
  -7   3   1     4120.77     3905.36     98.44 o 
  -5   3   1     7209.13     7302.15    120.98 o 
  -3   3   1     1029.06     1103.19     50.94 o 
  -1   3   1     1848.38     1861.28     54.42 o 
   1   3   1     3781.44     3881.47     74.58 o 
   3   3   1     5802.73     5889.19     99.16 o 
   5   3   1     2756.03     2625.96     71.85 o 
   7   3   1     1029.06     1011.74     56.08 o 
   9   3   1     1037.00      935.60     62.10 o 
  11   3   1      947.95      942.01     70.88 o 
  13   3   1       65.56       39.32     36.75 o 
  15   3   1      377.71      408.46     57.84 o 
  17   3   1       12.49       30.29     48.48 o 
  19   3   1      443.05      357.08     63.36 o 
  21   3   1      774.46      804.08    122.91 o 
  23   3   1      265.39      177.59     88.34 o 
  25   3   1       41.95      -62.19     62.19 o 
  27   3   1       31.64       83.31     79.69 o 
 -24   4   1      824.24      556.29    134.01 o 
 -22   4   1       58.34       53.33     64.39 o 
 -20   4   1      187.25      114.59     59.74 o 
 -18   4   1        1.87       52.12     48.69 o 
 -16   4   1      360.93      328.90     64.17 o 
 -14   4   1     1685.03     1662.28    105.80 o 
 -12   4   1       11.88        7.94     41.80 o 
 -10   4   1       46.28       47.39     42.49 o 
  -8   4   1      103.02      113.20     43.73 o 
  -6   4   1     1332.16     1285.02    113.09 o 
  -4   4   1        5.59        6.24     36.32 o 
  -2   4   1     4847.71     4701.25    140.76 o 
   0   4   1      511.99      524.33     85.11 o 
   2   4   1     8317.86     8297.67    220.25 o 
   4   4   1      245.11      219.15     50.66 o 
   6   4   1    11840.09    11642.88    230.81 o 
   8   4   1     3121.27     3145.87    124.12 o 
  10   4   1     7418.09     6985.71    180.57 o 
  12   4   1     4169.80     4266.06    147.33 o 
  14   4   1     2556.41     2742.21    129.39 o 
  16   4   1     1564.62     1708.28    147.13 o 
  18   4   1     4939.50     5131.57    175.89 o 
  20   4   1     1933.50     2012.92    154.30 o 
  22   4   1     1370.51     1341.76    170.45 o 
 -19   5   1       76.44       98.76     72.96 o 
 -17   5   1        7.76      -13.61     50.72 o 
 -15   5   1       44.01       39.43     54.57 o 
 -13   5   1        5.25       46.02     54.65 o 
 -11   5   1      295.62      255.77     64.33 o 
  -9   5   1     1473.12     1425.29    134.70 o 
  -7   5   1       29.27       50.66     52.60 o 
  -5   5   1      392.05      471.16     71.77 o 
  -3   5   1      309.59      268.40     63.21 o 
  -1   5   1       39.78       45.10     47.08 o 
   1   5   1      333.66      266.01     61.96 o 
   3   5   1      279.42      231.86     57.91 o 
   5   5   1      718.25      728.10     92.52 o 
   7   5   1       62.01       38.02     50.37 o 
   9   5   1        2.82       37.35     50.21 o 
  11   5   1      203.72      180.90     61.67 o 
  13   5   1     3394.71     3465.71    160.15 o 
  15   5   1      863.24      680.79    104.73 o 
  17   5   1       71.94       49.96     72.26 o 
  19   5   1       95.24      176.23     82.55 o 
 -10   6   1      127.84       61.22     64.48 o 
  -8   6   1        4.37      -16.44     59.17 o 
  -6   6   1      574.45      507.12     98.81 o 
  -4   6   1      274.01      226.95     71.31 o 
  -2   6   1      614.37      637.60     87.00 o 
   0   6   1       66.71       24.04     63.29 o 
   2   6   1      787.17      801.25     98.11 o 
   4   6   1     1010.97      879.78    100.96 o 
   6   6   1     1369.80     1356.66    117.66 o 
   8   6   1      573.59      547.15    145.07 o 
  10   6   1     1543.99     1598.18    130.78 o 
 -30   0   2      538.74      801.48    129.69 o 
 -28   0   2       19.25      117.70     62.80 o 
 -26   0   2     5953.93     6559.31    209.13 o 
 -24   0   2      142.37      158.66     57.48 o 
 -22   0   2    21138.70    21443.23    521.87 o 
 -20   0   2    22311.26    22171.78    434.06 o 
 -18   0   2    66658.91    64670.08    777.22 o 
 -16   0   2    13131.91    13208.77    215.79 o 
 -14   0   2    11755.63    10712.95    181.37 o 
 -12   0   2      285.20      465.13     36.41 o 
 -10   0   2    15135.89    14000.50    171.05 o 
  -8   0   2     3092.83     3053.06     64.77 o 
  -6   0   2      926.51     1186.88     48.80 o 
  -4   0   2    18267.30    19159.75    580.72 o 
  -2   0   2     2001.22     1953.85     88.45 o 
   2   0   2    12994.20    13549.75    160.97 o 
   4   0   2    82415.53    85247.08   2239.55 o 
   6   0   2     3117.11     2776.19     76.44 o 
   8   0   2      332.28      240.43     34.79 o 
  10   0   2     6008.54     6109.82    124.85 o 
  12   0   2     3419.09     3729.56     85.42 o 
  14   0   2    10598.83    10305.64    176.29 o 
  16   0   2    15233.13    14830.91    260.39 o 
  18   0   2     8693.37     8627.45    354.13 o 
  20   0   2     2093.31     2168.66    109.70 o 
  22   0   2      298.35      356.23     63.29 o 
  24   0   2     1067.61     1114.88    123.79 o 
  26   0   2     1067.87     1239.66    170.71 o 
  28   0   2      731.87      611.84    153.83 o 
  30   0   2      479.72      742.00    130.76 o 
 -29   1   2      130.22       95.36     54.46 o 
 -27   1   2       45.25       15.91     39.08 o 
 -25   1   2       13.55       32.67     36.77 o 
 -23   1   2       38.61       14.77     32.71 o 
 -21   1   2      876.30      912.94     69.02 o 
 -19   1   2      955.92     1013.91     56.79 o 
 -17   1   2      151.60      178.66     34.02 o 
 -15   1   2      549.93      422.07     47.94 o 
 -13   1   2      195.65      206.05     21.94 o 
 -11   1   2     1635.33     1752.12     49.65 o 
  -9   1   2      787.06      910.89     30.09 o 
  -7   1   2     4559.80     4469.33     55.63 o 
  -5   1   2    20132.95    21227.96    217.20 o 
  -3   1   2    22100.18    21675.93    183.55 o 
  -1   1   2     5587.15     5776.48    106.76 o 
   1   1   2     2551.86     2504.87     42.16 o 
   3   1   2    14478.08    14517.85    146.58 o 
   5   1   2      510.41      615.43     31.34 o 
   7   1   2     1081.27     1159.34     32.34 o 
   9   1   2     4205.43     4055.99     51.02 o 
  11   1   2     9388.16     9756.80     95.33 o 
  13   1   2     2690.09     2836.65     53.97 o 
  15   1   2      561.44      472.48     41.32 o 
  17   1   2     2408.48     2427.91     73.91 o 
  19   1   2      237.18      268.81     37.90 o 
  21   1   2      241.21      286.07     40.86 o 
  23   1   2      194.01      161.91     38.58 o 
  25   1   2      392.07      368.10     49.99 o 
  27   1   2      849.79     1017.85     74.94 o 
  29   1   2      358.93      510.28     95.37 o 
 -28   2   2      683.80      763.56     84.43 o 
 -26   2   2     2834.34     2919.76    129.83 o 
 -24   2   2     1774.02     1592.82    117.12 o 
 -22   2   2     6692.77     6456.23    214.25 o 
 -20   2   2     4619.55     4514.41    171.57 o 
 -18   2   2     2851.37     2754.20    133.45 o 
 -16   2   2      995.07      920.14     71.27 o 
 -14   2   2    12485.70    12160.97    196.75 o 
 -12   2   2    11218.54    11775.18    159.35 o 
 -10   2   2    29112.34    29230.75    312.22 o 
  -8   2   2     1139.57     1396.01     43.72 o 
  -6   2   2     5338.40     5382.24     74.04 o 
  -4   2   2      603.92      650.05     28.15 o 
  -2   2   2     2445.51     2390.23     43.68 o 
   0   2   2    11239.12    11147.83    114.27 o 
   2   2   2     3313.00     3038.67     51.49 o 
   4   2   2     1366.01     1308.29     37.15 o 
   6   2   2      418.53      376.50     25.31 o 
   8   2   2        7.85       21.10     15.13 o 
  10   2   2      855.02     1023.57     56.26 o 
  12   2   2     1609.09     1653.46     57.72 o 
  14   2   2     2825.08     2568.40    103.99 o 
  16   2   2      445.95      433.02     51.29 o 
  18   2   2       80.97      129.14     41.78 o 
  20   2   2     4537.87     4349.60    125.80 o 
  22   2   2      368.74      494.57     94.32 o 
  24   2   2     1766.61     1663.08    111.08 o 
  26   2   2     1380.14     1475.98    143.82 o 
  28   2   2     1707.82     1671.06    125.00 o 
 -27   3   2        1.72      -56.45     73.20 o 
 -25   3   2       87.06       78.09     61.86 o 
 -23   3   2      922.83      714.36    105.06 o 
 -21   3   2      978.79      978.49     93.52 o 
 -19   3   2      129.54      172.94     52.10 o 
 -17   3   2       12.61       52.88     41.19 o 
 -15   3   2     7981.47     7661.94    184.99 o 
 -13   3   2     2782.75     2850.72    111.14 o 
 -11   3   2     2547.50     2456.39    102.68 o 
  -9   3   2     4291.32     4196.03    125.78 o 
  -7   3   2    15138.22    14432.01    203.51 o 
  -5   3   2     5953.70     6487.70    106.48 o 
  -3   3   2     8513.52     8809.08    116.93 o 
  -1   3   2      898.86      947.52     57.68 o 
   1   3   2    16335.85    15568.26    164.12 o 
   3   3   2     6525.42     6067.41    108.04 o 
   5   3   2    13066.91    12561.89    167.41 o 
   7   3   2     4458.20     4312.74     99.56 o 
   9   3   2    16012.81    15206.71    245.79 o 
  11   3   2     7533.73     7728.02    160.03 o 
  13   3   2    11823.58    11277.73    258.53 o 
  15   3   2      206.04      133.95     57.36 o 
  17   3   2      328.74      377.56     59.61 o 
  19   3   2      781.25      930.25    110.52 o 
  21   3   2      218.66      350.15    102.56 o 
  23   3   2      488.72      483.63    149.49 o 
  25   3   2      280.41      412.27     94.29 o 
  27   3   2      299.26      351.25    169.22 o 
 -24   4   2        3.25      123.07    141.01 o 
 -22   4   2      200.22      156.98     66.59 o 
 -20   4   2      184.43      171.33     84.00 o 
 -18   4   2     1206.08      995.58     96.96 o 
 -16   4   2       22.33      -15.65     46.09 o 
 -14   4   2      442.47      408.88     63.13 o 
 -12   4   2     1983.67     1825.19    112.22 o 
 -10   4   2     1542.80     1360.35    119.90 o 
  -8   4   2      206.34      195.04     48.90 o 
  -6   4   2       81.74      103.49     43.15 o 
  -4   4   2      255.12      225.61     50.78 o 
  -2   4   2     1184.26     1163.24     82.48 o 
   0   4   2       29.21       18.31     39.60 o 
   2   4   2      155.19      134.23     45.77 o 
   4   4   2      195.10      114.13     43.24 o 
   6   4   2      959.24      986.88     80.42 o 
   8   4   2        6.37       27.18     41.47 o 
  10   4   2      947.80      916.68     94.76 o 
  12   4   2       76.71        9.78     36.27 o 
  14   4   2      279.07      256.72     59.55 o 
  16   4   2      361.07      312.37     64.96 o 
  18   4   2       53.92       52.41     62.62 o 
  20   4   2       33.40       40.98     64.52 o 
  22   4   2       34.44        5.18     81.52 o 
 -19   5   2     1040.80      981.27    121.91 o 
 -17   5   2       89.22       58.09     62.40 o 
 -15   5   2      509.39      588.65     85.56 o 
 -13   5   2       42.23      125.64     58.56 o 
 -11   5   2     1216.58     1141.83    102.29 o 
  -9   5   2      660.06      502.20     75.42 o 
  -7   5   2     2117.17     1992.58    120.31 o 
  -5   5   2       67.71      136.25     54.46 o 
  -3   5   2     3570.14     3759.45    298.64 o 
  -1   5   2     3858.09     4145.48    161.35 o 
   1   5   2     7758.80     8170.04    242.48 o 
   3   5   2     1979.74     2086.72    120.03 o 
   5   5   2     3745.42     4117.95    227.59 o 
   7   5   2     4628.69     4695.47    164.64 o 
   9   5   2     3254.43     3210.91    145.37 o 
  11   5   2      738.11      968.15     97.38 o 
  13   5   2     1629.08     1888.30    125.66 o 
  15   5   2     1298.41     1401.71    141.22 o 
  17   5   2     1013.99      963.12    124.68 o 
  19   5   2     1136.40      653.79    187.16 o 
 -10   6   2       11.13      107.91     75.44 o 
  -8   6   2      184.35      118.43     67.59 o 
  -6   6   2      164.57       93.70     64.66 o 
  -4   6   2       77.98      108.52     64.30 o 
  -2   6   2       10.83      -13.75     58.82 o 
   0   6   2      176.85      111.40     65.12 o 
   2   6   2      215.11      259.84     89.19 o 
   4   6   2        1.97      -24.41     57.11 o 
   6   6   2      149.51      100.37     66.24 o 
   8   6   2        1.04       32.65     62.59 o 
  10   6   2       15.33       40.79     67.26 o 
 -29   1   3       12.39       37.68     43.25 o 
 -27   1   3     2340.15     2541.31    100.06 o 
 -25   1   3     1447.30     1554.92     79.94 o 
 -23   1   3      201.82      286.15     44.53 o 
 -21   1   3       81.63       52.41     31.36 o 
 -19   1   3    10535.06    10112.16    157.94 o 
 -17   1   3     2707.49     2640.50     76.05 o 
 -15   1   3      661.39      532.71     43.55 o 
 -13   1   3     1446.40     1561.18     42.45 o 
 -11   1   3      674.15      714.19     33.44 o 
  -9   1   3     6264.93     7101.84     96.38 o 
  -7   1   3     5450.06     6020.09     65.47 o 
  -5   1   3      993.76      933.35     30.88 o 
  -3   1   3       72.83       11.94     11.32 o 
  -1   1   3     2706.08     2656.08     36.80 o 
   1   1   3    10439.86    11391.27    108.99 o 
   3   1   3      341.67      416.24     28.16 o 
   5   1   3     4198.17     3979.28     68.82 o 
   7   1   3    16456.82    16655.05    175.77 o 
   9   1   3     4687.70     4275.20     50.04 o 
  11   1   3    27953.59    28999.92    258.85 o 
  13   1   3    19022.57    18973.22    193.93 o 
  15   1   3    16768.64    16242.62    232.04 o 
  17   1   3     5488.69     5267.32    125.01 o 
  19   1   3    17096.33    16689.86    210.23 o 
  21   1   3    11012.17    10997.21    212.80 o 
  23   1   3      708.89      787.73     63.64 o 
  25   1   3      566.67      719.92     63.77 o 
  27   1   3     1757.13     1754.97     96.53 o 
  29   1   3     2128.74     2257.92    119.28 o 
 -28   2   3      460.14      524.19     91.65 o 
 -26   2   3       10.03       32.54     48.45 o 
 -24   2   3      643.56      648.08     94.94 o 
 -22   2   3      406.50      469.80     92.34 o 
 -20   2   3     1053.71     1179.96    137.04 o 
 -18   2   3      161.67       82.62     41.25 o 
 -16   2   3     1831.11     1705.80     89.36 o 
 -14   2   3    16312.85    16888.14    239.56 o 
 -12   2   3    23836.38    24601.93    251.49 o 
 -10   2   3      135.45      158.71     23.91 o 
  -8   2   3    17328.92    17647.46    166.75 o 
  -6   2   3    11988.28    12128.39    120.00 o 
  -4   2   3    12451.54    12040.20    106.71 o 
  -2   2   3       33.54       11.55     10.85 o 
   0   2   3     3136.08     2927.39     54.12 o 
   2   2   3     9092.49     9070.97    131.70 o 
   4   2   3    10846.79    10419.78    106.24 o 
   6   2   3     3527.07     3381.12     65.42 o 
   8   2   3     1891.27     1886.20     50.26 o 
  10   2   3     2745.01     2514.50     71.58 o 
  12   2   3     2219.68     1977.12     62.44 o 
  14   2   3     1957.24     2035.92     76.80 o 
  16   2   3        6.32       29.62     31.93 o 
  18   2   3       10.28        4.64     35.21 o 
  20   2   3      318.01      313.91     50.60 o 
  22   2   3      102.01       56.72     44.74 o 
  24   2   3       31.63       11.60     48.06 o 
  26   2   3       69.08       41.82     51.62 o 
  28   2   3       55.15      117.71     62.20 o 
 -27   3   3      575.56      429.94     87.16 o 
 -25   3   3      443.52      297.54     76.07 o 
 -23   3   3       86.30      133.55    122.73 o 
 -21   3   3      167.23      176.70     59.78 o 
 -19   3   3        3.88      -31.63     35.88 o 
 -17   3   3      715.38      676.35     72.39 o 
 -15   3   3       32.02        0.30     36.96 o 
 -13   3   3       34.01       45.38     35.08 o 
 -11   3   3      163.81      154.14     36.30 o 
  -9   3   3      120.17       79.72     29.76 o 
  -7   3   3      584.59      741.97     47.01 o 
  -5   3   3       74.81       74.74     18.75 o 
  -3   3   3     1635.37     1670.83     53.06 o 
  -1   3   3     3433.82     3555.36     73.60 o 
   1   3   3     2492.17     2847.32     64.14 o 
   3   3   3     1108.32     1327.96     47.18 o 
   5   3   3     1463.25     1521.67     58.92 o 
   7   3   3     6696.53     6444.17    155.56 o 
   9   3   3     3657.48     3665.03    112.97 o 
  11   3   3      169.76      148.02     40.90 o 
  13   3   3      491.02      432.78     56.99 o 
  15   3   3     4875.47     4670.39    142.71 o 
  17   3   3      827.04      789.46     76.46 o 
  19   3   3     1328.95     1228.11    149.87 o 
  21   3   3     1203.76     1260.25    180.75 o 
  23   3   3     1242.16      934.52    149.57 o 
  25   3   3      325.54      256.19     98.46 o 
 -24   4   3      802.56      922.54    344.84 o 
 -22   4   3      124.35      112.00     73.39 o 
 -20   4   3     1584.51     1570.54    118.05 o 
 -18   4   3      674.13      759.45     86.49 o 
 -16   4   3     6225.49     6468.22    353.41 o 
 -14   4   3     3744.05     3688.58    152.84 o 
 -12   4   3     4470.93     4650.08    152.09 o 
 -10   4   3     3286.35     3258.67    168.75 o 
  -8   4   3    11042.03    11211.42    245.35 o 
  -6   4   3     7380.11     7466.17    181.42 o 
  -4   4   3     1893.76     1994.45    101.52 o 
  -2   4   3     2563.08     2624.48    112.47 o 
   0   4   3    12001.52    11715.05    250.16 o 
   2   4   3    12751.63    12725.87    325.29 o 
   4   4   3     3359.91     3209.17    129.39 o 
   6   4   3      982.67     1001.01     80.49 o 
   8   4   3    10767.40    10416.13    218.14 o 
  10   4   3     1399.35     1454.65    118.05 o 
  12   4   3       25.07       67.49     42.93 o 
  14   4   3      118.06      186.34     53.08 o 
  16   4   3      172.54      185.83     55.62 o 
  18   4   3     1562.51     1451.09    138.40 o 
  20   4   3      480.07      314.77    147.59 o 
  22   4   3        8.18      -20.63     75.13 o 
 -19   5   3       89.34       48.71     70.64 o 
 -17   5   3      494.80      592.01    102.60 o 
 -15   5   3     1712.24     1624.21    140.32 o 
 -13   5   3      956.77      817.68     93.40 o 
 -11   5   3        0.19       85.97     56.03 o 
  -9   5   3      799.01      639.35     84.71 o 
  -7   5   3      109.82       93.09     52.57 o 
  -5   5   3      973.15      882.04     89.24 o 
  -3   5   3     1342.91     1393.09    105.04 o 
  -1   5   3      526.11      429.37     70.24 o 
   1   5   3      837.92      928.07     90.26 o 
   3   5   3      201.79      211.23     61.06 o 
   5   5   3      239.31      189.49     58.49 o 
   7   5   3      149.06       98.96     53.73 o 
   9   5   3        1.87       34.36     64.09 o 
  11   5   3      117.80       54.16     54.78 o 
  13   5   3      152.76       46.77     54.77 o 
  15   5   3      162.21       20.45     65.67 o 
  17   5   3       39.74       57.62     71.92 o 
 -10   6   3      327.23      292.24     76.85 o 
  -8   6   3     1841.96     1831.37    219.19 o 
  -6   6   3     2694.76     2651.20    151.52 o 
  -4   6   3     3770.03     4336.58    208.56 o 
  -2   6   3     1003.75     1205.47    115.40 o 
   0   6   3      482.43      552.67     89.86 o 
   2   6   3      120.23      224.25     71.47 o 
   4   6   3      186.73      265.10     71.81 o 
   6   6   3      110.26      100.70    102.88 o 
   8   6   3      109.31      132.18     64.70 o 
  10   6   3      533.35      685.69     96.11 o 
 -30   0   4      302.54      275.72     80.55 o 
 -28   0   4     1431.88     1182.02    111.86 o 
 -26   0   4       31.38      -36.78     50.64 o 
 -24   0   4     3440.25     3544.88    151.59 o 
 -22   0   4      298.99      378.52     66.33 o 
 -20   0   4      986.77      953.21    117.37 o 
 -18   0   4     5557.19     5609.51    158.33 o 
 -16   0   4     1757.06     1739.12     78.85 o 
 -14   0   4    12746.17    12697.67    181.23 o 
 -12   0   4     5388.04     5229.33    100.26 o 
 -10   0   4     1763.44     1577.56     51.28 o 
  -8   0   4     2248.34     2445.45     78.15 o 
  -6   0   4    33520.15    32706.13    477.71 o 
  -4   0   4    95861.72    97191.74   1250.92 o 
  -2   0   4    50766.99    53824.93    582.72 o 
   0   0   4   135033.92   138640.42   1456.12 o 
   2   0   4    30535.79    31723.80    350.98 o 
   4   0   4     8886.21     8195.46    127.49 o 
   6   0   4    44835.68    44956.82    444.97 o 
   8   0   4    14530.85    13224.02    156.02 o 
  10   0   4     3245.34     2605.84     66.89 o 
  12   0   4     1099.44      538.25     38.15 o 
  14   0   4    27413.07    27524.78    298.05 o 
  16   0   4    19370.99    19697.13    267.03 o 
  18   0   4     1841.47     1903.00    175.78 o 
  20   0   4     6850.04     6512.15    152.36 o 
  22   0   4     2895.89     2915.36    132.90 o 
  24   0   4     4465.85     4329.05    161.62 o 
  26   0   4      438.53      475.19     94.17 o 
  28   0   4     1865.54     1934.77    165.37 o 
  30   0   4      380.80      312.79    166.65 o 
 -29   1   4      259.13      219.35     60.01 o 
 -27   1   4       20.82       67.27     41.31 o 
 -25   1   4      261.56      275.96     48.40 o 
 -23   1   4       76.75       73.80     35.86 o 
 -21   1   4      121.86       92.83     34.69 o 
 -19   1   4     2406.40     2490.81     93.83 o 
 -17   1   4     1508.11     1440.44     56.95 o 
 -15   1   4     1910.76     1874.32     58.91 o 
 -13   1   4      657.51      580.12     29.24 o 
 -11   1   4     4925.54     5102.21     71.79 o 
  -9   1   4     4786.77     4685.65     63.16 o 
  -7   1   4    19596.10    20258.25    149.28 o 
  -5   1   4    23139.19    22962.77    198.59 o 
  -3   1   4     8196.44     8897.98     90.43 o 
  -1   1   4     1422.63     1386.00     27.99 o 
   1   1   4     1391.71     1600.53     42.13 o 
   3   1   4      340.40      380.66     21.04 o 
   5   1   4      175.19      182.42     17.43 o 
   7   1   4     2059.23     2177.72     46.71 o 
   9   1   4    30712.84    33875.75    226.33 o 
  11   1   4     9084.25    10385.77    102.76 o 
  13   1   4       33.59       31.21     15.16 o 
  15   1   4    15585.88    15939.36    168.27 o 
  17   1   4     3725.89     3670.34    145.79 o 
  19   1   4     1659.01     1799.53     84.99 o 
  21   1   4      311.85      355.63     42.49 o 
  23   1   4       33.37       51.65     36.98 o 
  25   1   4       40.86       26.56     34.52 o 
  27   1   4        2.96       48.84     41.73 o 
  29   1   4       12.41        8.84     49.26 o 
 -28   2   4        4.01       -0.55     52.64 o 
 -26   2   4      419.17      242.09     71.79 o 
 -24   2   4        0.46       13.91     48.94 o 
 -22   2   4       70.98       84.79     52.76 o 
 -20   2   4      187.16      205.57     57.10 o 
 -18   2   4      703.59      628.97     67.60 o 
 -16   2   4      220.66      263.15     46.31 o 
 -14   2   4     1853.73     1823.04     77.20 o 
 -12   2   4     4003.14     4036.70     86.50 o 
 -10   2   4      148.63      112.02     22.64 o 
  -8   2   4     8034.01     8140.70    108.34 o 
  -6   2   4    65930.84    69244.62    480.84 o 
  -4   2   4     4821.40     4713.37     60.23 o 
  -2   2   4    12105.47    11521.34    117.02 o 
   0   2   4      394.06      281.02     20.13 o 
   2   2   4    21855.55    20974.11    167.27 o 
   4   2   4    20877.04    20108.41    173.60 o 
   6   2   4    35929.08    36115.56    290.78 o 
   8   2   4    13416.81    13186.22    138.78 o 
  10   2   4    11312.93    10640.69    153.49 o 
  12   2   4    15088.66    15446.85    181.26 o 
  14   2   4     8522.22     8544.99    152.22 o 
  16   2   4     6496.87     6440.28    151.56 o 
  18   2   4      236.51      114.25     36.96 o 
  20   2   4     1790.12     1917.36     92.30 o 
  22   2   4     1936.35     2127.88    115.80 o 
  24   2   4     1089.58     1316.62    102.75 o 
  26   2   4        9.26       40.74     54.77 o 
  28   2   4      839.14      779.63     92.32 o 
 -27   3   4      507.41      485.48    108.51 o 
 -25   3   4     1463.98     1223.02    130.68 o 
 -23   3   4     2212.80     2246.79    199.83 o 
 -21   3   4     3547.95     3738.36    268.67 o 
 -19   3   4     1131.78     1025.00     90.94 o 
 -17   3   4     1701.68     1821.50    104.61 o 
 -15   3   4      783.08      831.67     74.76 o 
 -13   3   4    13925.45    13749.53    275.90 o 
 -11   3   4     7587.82     7336.22    153.13 o 
  -9   3   4     4394.35     4126.28    188.54 o 
  -7   3   4     6986.48     6915.54    126.26 o 
  -5   3   4     5646.37     5752.21     83.29 o 
  -3   3   4     5737.50     5903.08     93.06 o 
  -1   3   4     2198.09     2499.23     60.11 o 
   1   3   4       18.66      -15.40     15.99 o 
   3   3   4     1607.66     1584.52     49.09 o 
   5   3   4      412.93      450.90     52.61 o 
   7   3   4      309.22      302.76     39.79 o 
   9   3   4     3532.91     3739.32    113.89 o 
  11   3   4      510.42      570.77     58.90 o 
  13   3   4      761.60      800.42     69.55 o 
  15   3   4      274.82      356.03     54.04 o 
  17   3   4      128.21        5.57     38.97 o 
  19   3   4      861.59      651.14    110.16 o 
  21   3   4      664.50      662.73    121.88 o 
  23   3   4     1102.16     1237.96    130.84 o 
  25   3   4      543.20      568.18    105.82 o 
 -24   4   4       20.82       56.35     72.15 o 
 -22   4   4      100.35       -2.24     65.62 o 
 -20   4   4      197.25      144.39     62.96 o 
 -18   4   4      599.84      621.60     82.19 o 
 -16   4   4      390.84      446.17     71.19 o 
 -14   4   4      937.44      818.56     83.54 o 
 -12   4   4        3.99      -16.87     39.40 o 
 -10   4   4      559.68      579.60     87.70 o 
  -8   4   4      553.79      616.12     68.84 o 
  -6   4   4      541.16      547.74     64.12 o 
  -4   4   4      145.44      142.16     44.85 o 
  -2   4   4     1129.98     1237.46    101.51 o 
   0   4   4     1755.76     1920.77     98.46 o 
   2   4   4     1442.90     1387.70     88.70 o 
   4   4   4      296.89      271.62     53.86 o 
   6   4   4     1158.18     1262.89     86.65 o 
   8   4   4      895.19      911.08     78.26 o 
  10   4   4       11.92      -27.07     37.00 o 
  12   4   4      741.39      772.69     85.85 o 
  14   4   4       10.08        4.80     41.99 o 
  16   4   4      299.72      294.73     73.53 o 
  18   4   4      854.25      999.24    287.49 o 
  20   4   4       18.20       34.30     60.05 o 
  22   4   4       46.76       53.84     87.02 o 
 -19   5   4     1229.88     1520.95    148.98 o 
 -17   5   4     1862.39     2142.18    161.49 o 
 -15   5   4     2495.07     2753.43    172.02 o 
 -13   5   4     4133.65     4445.31    302.26 o 
 -11   5   4     2076.39     2375.52    180.22 o 
  -9   5   4      667.54      789.26    160.98 o 
  -7   5   4     1373.44     1449.96    133.22 o 
  -5   5   4      956.55     1143.76     97.41 o 
  -3   5   4      528.13      704.58     81.09 o 
  -1   5   4      855.68      974.16     93.15 o 
   1   5   4     2613.19     2849.50    157.28 o 
   3   5   4     2766.89     3108.54    139.38 o 
   5   5   4       52.54       61.44     49.26 o 
   7   5   4        3.76      -10.77     48.37 o 
   9   5   4      659.82      585.03     79.65 o 
  11   5   4      155.26       81.04     57.39 o 
  13   5   4        1.56       20.84     50.67 o 
  15   5   4      442.37      640.38    105.67 o 
  17   5   4       88.07      154.10     82.59 o 
 -10   6   4       22.04      -49.59     66.33 o 
  -8   6   4        5.03       31.18     71.25 o 
  -6   6   4       18.24      152.63     78.77 o 
  -4   6   4        9.75      142.29     68.27 o 
  -2   6   4      171.12      141.11     64.85 o 
   0   6   4      365.29      392.97     79.96 o 
   2   6   4       23.71        5.54     59.80 o 
   4   6   4      110.80      123.05     67.04 o 
   6   6   4       12.08       -4.06     58.06 o 
   8   6   4      186.23      143.71     68.99 o 
  10   6   4       71.56       92.30    141.01 o 
 -29   1   5       14.19       48.23     45.13 o 
 -27   1   5      928.69      966.73     91.18 o 
 -25   1   5     1258.26     1348.33     84.81 o 
 -23   1   5     1152.95     1309.47     83.61 o 
 -21   1   5     1339.35     1495.50    112.25 o 
 -19   1   5      455.27      476.87     44.87 o 
 -17   1   5      216.05      216.04     30.98 o 
 -15   1   5     8053.37     7482.52    164.12 o 
 -13   1   5    11189.19    10738.13    112.65 o 
 -11   1   5    30765.77    31098.11    237.71 o 
  -9   1   5     9177.48     8514.83     87.42 o 
  -7   1   5    29666.93    29716.62    271.85 o 
  -5   1   5   109630.23   110397.18    600.62 o 
  -3   1   5    96268.80    98940.89    640.92 o 
  -1   1   5   110119.37   110751.08    709.67 o 
   1   1   5    26114.77    26297.94    217.53 o 
   3   1   5    27162.78    27084.21    219.72 o 
   5   1   5     4156.17     4030.83     62.14 o 
   7   1   5    31036.10    30097.52    236.15 o 
   9   1   5     4476.25     4583.04     74.24 o 
  11   1   5    19102.53    18185.28    217.20 o 
  13   1   5      635.01      479.30     28.70 o 
  15   1   5    27063.17    27031.63    514.19 o 
  17   1   5     5520.53     5621.69    148.73 o 
  19   1   5     8840.20     8666.28    170.90 o 
  21   1   5       16.89       36.37     30.78 o 
  23   1   5      649.76      618.22     53.58 o 
  25   1   5      526.31      610.31     56.41 o 
  27   1   5      295.20      296.87     54.65 o 
  29   1   5      223.99      232.42     74.47 o 
 -28   2   5      444.20      467.78     74.11 o 
 -26   2   5      357.24      483.76     81.09 o 
 -24   2   5     1311.55     1190.25    104.43 o 
 -22   2   5     2938.41     2878.39    207.48 o 
 -20   2   5      533.09      588.66     83.46 o 
 -18   2   5       27.74       46.88     37.24 o 
 -16   2   5     1665.58     1619.40    132.85 o 
 -14   2   5       26.48       16.96     24.33 o 
 -12   2   5     1454.22     1402.72     71.31 o 
 -10   2   5     1976.11     2239.67     61.48 o 
  -8   2   5     1693.50     1725.35     49.62 o 
  -6   2   5     8717.08     8416.13     82.61 o 
  -4   2   5     1539.58     1676.22     37.70 o 
  -2   2   5     1031.64     1019.50     32.60 o 
   0   2   5      241.39      298.76     19.14 o 
   2   2   5     1807.09     1711.79     39.19 o 
   4   2   5      396.40      423.66     26.12 o 
   6   2   5     5092.75     5065.51     76.33 o 
   8   2   5      370.38      460.92     29.84 o 
  10   2   5     1401.45     1373.58     53.87 o 
  12   2   5      238.19      220.12     29.54 o 
  14   2   5     5165.03     5353.28    131.52 o 
  16   2   5     1064.69     1164.72     73.38 o 
  18   2   5     2118.98     2207.32    149.20 o 
  20   2   5      148.34      111.59     50.70 o 
  22   2   5     2312.58     2626.35    146.55 o 
  24   2   5      458.00      276.50     64.18 o 
  26   2   5      399.43      322.55     64.47 o 
  28   2   5      616.30      681.18    109.91 o 
 -27   3   5      296.76      308.93     97.20 o 
 -25   3   5       17.53       50.93     83.33 o 
 -23   3   5      247.81      168.35     72.35 o 
 -21   3   5      504.72      568.98     75.83 o 
 -19   3   5      906.70      877.63     87.29 o 
 -17   3   5       62.30      115.10     45.16 o 
 -15   3   5      349.71      382.22     55.49 o 
 -13   3   5     8563.89     8948.93    195.21 o 
 -11   3   5     6006.60     6077.89    137.79 o 
  -9   3   5      192.02      112.10     34.17 o 
  -7   3   5     3926.51     3672.48    109.46 o 
  -5   3   5     7624.61     7920.36    126.83 o 
  -3   3   5     8638.83     8417.28    103.34 o 
  -1   3   5     3329.05     3312.28     71.90 o 
   1   3   5     5334.33     5383.65     88.35 o 
   3   3   5     3475.93     3378.55     70.30 o 
   5   3   5     5250.29     5099.32    107.07 o 
   7   3   5    13457.64    13536.35    202.61 o 
   9   3   5     4608.31     4345.53    132.11 o 
  11   3   5     6599.15     6500.08    267.93 o 
  13   3   5      599.88      499.07     94.00 o 
  15   3   5      556.82      547.20     62.75 o 
  17   3   5      364.04      419.46     74.28 o 
  19   3   5     2699.61     2716.53    192.31 o 
  21   3   5      283.18      295.26     80.25 o 
  23   3   5      628.86      546.90    136.99 o 
  25   3   5       90.19      111.24     78.17 o 
 -24   4   5      748.09      782.97    119.66 o 
 -22   4   5       80.85      157.01     72.96 o 
 -20   4   5      510.59      408.09     86.73 o 
 -18   4   5     2323.94     2260.04    149.98 o 
 -16   4   5     1311.19     1334.84    102.72 o 
 -14   4   5     1595.29     1342.62     99.51 o 
 -12   4   5     1452.56     1342.19    101.77 o 
 -10   4   5      209.35      267.58     55.07 o 
  -8   4   5      408.12      505.63     64.04 o 
  -6   4   5      174.54      112.35     49.72 o 
  -4   4   5       40.04       31.66     38.30 o 
  -2   4   5       20.87        9.74     36.74 o 
   0   4   5      761.63      759.14     71.27 o 
   2   4   5     1221.71     1328.08     86.74 o 
   4   4   5       54.75       11.41     38.03 o 
   6   4   5     6000.81     6294.21    165.52 o 
   8   4   5     2069.08     2112.48    116.94 o 
  10   4   5     1489.70     1596.04    111.02 o 
  12   4   5      869.31      813.07     79.28 o 
  14   4   5      952.32      726.83    119.95 o 
  16   4   5      400.43      424.88     84.27 o 
  18   4   5     3984.01     4080.61    197.55 o 
  20   4   5     1264.83     1050.68    152.22 o 
  22   4   5     1955.54     2031.78    205.87 o 
 -19   5   5        9.03      -11.24     71.54 o 
 -17   5   5       10.84       70.77     68.20 o 
 -15   5   5      725.43      705.99    145.86 o 
 -13   5   5       27.10       71.38     63.15 o 
 -11   5   5        9.12       36.67     54.73 o 
  -9   5   5      146.88       86.03     77.34 o 
  -7   5   5       59.09       65.58     53.72 o 
  -5   5   5       11.92       33.95     49.00 o 
  -3   5   5       87.84        8.38     47.97 o 
  -1   5   5        0.00        1.88     44.95 o 
   1   5   5       41.99       38.33     47.57 o 
   3   5   5       96.43       95.32     54.39 o 
   5   5   5       78.10      132.21     55.78 o 
   7   5   5      408.85      373.62     69.26 o 
   9   5   5     1195.19      967.58     93.16 o 
  11   5   5       44.85       58.40     62.79 o 
  13   5   5      102.08      108.74     59.81 o 
  15   5   5        1.94        6.27     64.54 o 
  17   5   5       23.96      -42.75     69.34 o 
 -10   6   5        8.13      177.02     77.76 o 
  -8   6   5        0.99       -3.27     73.61 o 
  -6   6   5       29.56       -2.79     63.08 o 
  -4   6   5      172.99      105.15     71.92 o 
  -2   6   5       45.33       42.09     62.24 o 
   0   6   5      183.91       63.18     63.31 o 
   2   6   5       70.66       35.06     59.75 o 
   4   6   5        1.45        2.15     57.17 o 
   6   6   5       17.71       56.39     61.33 o 
   8   6   5       10.58       19.24     71.56 o 
 -30   0   6      274.40      416.43     85.93 o 
 -28   0   6      513.17      500.42    100.43 o 
 -26   0   6     5813.89     5733.76    195.60 o 
 -24   0   6      354.60      331.58     68.52 o 
 -22   0   6     6773.79     6754.35    193.62 o 
 -20   0   6    15614.71    15162.85    313.05 o 
 -18   0   6    19524.44    19109.88    321.56 o 
 -16   0   6    14244.23    14227.67    225.25 o 
 -14   0   6    21933.15    20548.07    310.60 o 
 -12   0   6    10363.20     9682.09    143.00 o 
 -10   0   6     5441.59     4485.22     84.65 o 
  -8   0   6      511.57      345.86     29.32 o 
  -6   0   6    27724.13    25937.70    448.68 o 
  -4   0   6      204.17      224.12     23.57 o 
  -2   0   6    23028.97    24155.10    211.18 o 
   0   0   6       58.23       46.35     11.12 o 
   2   0   6   170305.72   176062.05   2229.01 o 
   4   0   6     4580.79     5213.84     86.67 o 
   6   0   6    45890.24    45130.79    403.18 o 
   8   0   6     2705.70     3064.54     66.28 o 
  10   0   6    53096.36    54263.90    444.58 o 
  12   0   6      753.73      711.67     39.07 o 
  14   0   6     2238.53     2122.98     69.34 o 
  16   0   6      100.17       55.94     43.67 o 
  18   0   6     1714.43     1790.91     81.25 o 
  20   0   6       72.68       60.93     39.38 o 
  22   0   6     1328.93     1440.02    206.28 o 
  24   0   6     1405.44     1306.34    217.93 o 
  26   0   6      192.54      263.00     81.06 o 
  28   0   6      392.86      526.33     98.45 o 
 -29   1   6        7.44       18.82     42.55 o 
 -27   1   6      855.61      886.49     70.12 o 
 -25   1   6      587.24      678.41     62.05 o 
 -23   1   6     1534.69     1503.79     75.17 o 
 -21   1   6      253.38      223.33     39.48 o 
 -19   1   6     3731.78     3681.57     96.41 o 
 -17   1   6      650.44      657.30     46.03 o 
 -15   1   6      190.46      185.24     25.76 o 
 -13   1   6     4651.86     5039.94     73.02 o 
 -11   1   6      785.18      889.29     33.33 o 
  -9   1   6    20558.26    22717.75    259.15 o 
  -7   1   6      546.03      665.56     22.75 o 
  -5   1   6     1550.65     1625.57     28.48 o 
  -3   1   6   106181.85   110490.34    844.91 o 
  -1   1   6   135939.17   142881.39    854.62 o 
   1   1   6    10802.48    11165.48    108.41 o 
   3   1   6     4555.58     4652.33     74.35 o 
   5   1   6     3366.90     3234.26     71.82 o 
   7   1   6     5860.47     6482.69     88.00 o 
   9   1   6      123.29      233.30     20.14 o 
  11   1   6        9.54       18.78     11.76 o 
  13   1   6     7365.33     7483.95    138.99 o 
  15   1   6     2757.89     2744.28     70.12 o 
  17   1   6     1995.09     2224.10     83.13 o 
  19   1   6      875.22      953.52     50.60 o 
  21   1   6       35.03       25.20     29.26 o 
  23   1   6      741.96      710.17     64.79 o 
  25   1   6      984.46     1066.14     69.89 o 
  27   1   6       73.75       44.60     43.36 o 
  29   1   6      177.97      221.77     76.62 o 
 -28   2   6     1432.37     1510.94    313.83 o 
 -26   2   6     1233.52     1316.08    115.03 o 
 -24   2   6     4170.39     3843.92    160.45 o 
 -22   2   6     4350.39     4172.24    177.06 o 
 -20   2   6     5614.72     5097.46    176.89 o 
 -18   2   6     1631.30     1696.61    100.18 o 
 -16   2   6     1396.75     1442.20     75.92 o 
 -14   2   6    13637.58    13572.07    208.20 o 
 -12   2   6    12413.60    11967.61    186.05 o 
 -10   2   6    19945.54    19400.51    203.81 o 
  -8   2   6      839.10     1099.08     40.72 o 
  -6   2   6    59557.30    61684.26    376.86 o 
  -4   2   6    21000.05    21107.34    159.18 o 
  -2   2   6     4278.57     3594.04     54.53 o 
   0   2   6     8820.21    10068.11     90.69 o 
   2   2   6    12535.83    11770.75    118.50 o 
   4   2   6      588.25      621.48     29.39 o 
   6   2   6     8416.07     7819.39    109.03 o 
   8   2   6     5194.92     5395.40     82.98 o 
  10   2   6     3716.33     3792.39     77.72 o 
  12   2   6      879.73     1020.32     68.22 o 
  14   2   6     3346.16     3377.83    109.91 o 
  16   2   6      964.68      890.99     67.13 o 
  18   2   6      683.41      626.36     66.91 o 
  20   2   6        0.71      -30.77     37.07 o 
  22   2   6      951.83      736.95     79.55 o 
  24   2   6      784.25      875.36     87.06 o 
  26   2   6      564.32      485.89     70.97 o 
  28   2   6      447.41      176.75     69.49 o 
 -27   3   6       56.90       50.29     98.13 o 
 -25   3   6      368.81      312.31    119.22 o 
 -23   3   6       28.73        2.56     76.65 o 
 -21   3   6      279.05      243.20     66.24 o 
 -19   3   6      159.68       50.53     46.15 o 
 -17   3   6       65.02       -6.53     49.99 o 
 -15   3   6     1495.66     1614.66    122.29 o 
 -13   3   6      826.51      850.44    128.78 o 
 -11   3   6      606.74      647.04     60.34 o 
  -9   3   6      953.33      968.65     62.26 o 
  -7   3   6     2810.33     2897.60    148.29 o 
  -5   3   6       18.33        0.21     16.05 o 
  -3   3   6     3772.43     3646.94     66.20 o 
  -1   3   6      167.42       79.60     19.22 o 
   1   3   6    11072.79    10879.31    138.64 o 
   3   3   6     1723.40     1614.93     51.75 o 
   5   3   6    21093.77    20882.73    421.19 o 
   7   3   6     9459.52     9532.47    165.43 o 
   9   3   6     9558.01     9377.16    185.38 o 
  11   3   6      155.20      109.08     39.70 o 
  13   3   6    10256.45    10812.81    302.61 o 
  15   3   6     1009.00     1068.19     97.42 o 
  17   3   6     3285.63     3447.64    314.08 o 
  19   3   6     1845.81     1707.46    160.86 o 
  21   3   6     3971.10     4054.70    510.21 o 
  23   3   6     1083.84     1142.11    129.01 o 
  25   3   6      753.77      698.59     99.90 o 
 -24   4   6      163.04      126.92     85.51 o 
 -22   4   6       50.86        9.33     62.14 o 
 -20   4   6       20.22       55.07     60.93 o 
 -18   4   6     1432.27     1431.86    128.57 o 
 -16   4   6     1009.55      940.92    124.48 o 
 -14   4   6      123.93      127.81     67.35 o 
 -12   4   6      548.04      480.20     69.14 o 
 -10   4   6      358.68      415.48     68.09 o 
  -8   4   6       56.38       95.48     43.86 o 
  -6   4   6      429.85      360.09     56.63 o 
  -4   4   6      170.38      177.34     46.53 o 
  -2   4   6       69.27      107.44     49.96 o 
   0   4   6       13.36       26.16     37.04 o 
   2   4   6      753.45      771.04     71.03 o 
   4   4   6        1.09       -5.99     36.94 o 
   6   4   6      211.91      203.96     49.50 o 
   8   4   6        9.69       56.10     42.05 o 
  10   4   6     3312.81     3428.83    139.88 o 
  12   4   6      220.63      368.12     76.97 o 
  14   4   6      281.75      248.02     68.50 o 
  16   4   6       45.43       59.52     59.34 o 
  18   4   6      294.44      274.15     78.20 o 
  20   4   6        2.25        9.48     83.16 o 
  22   4   6      104.07      144.26    170.50 o 
 -19   5   6       10.80      -59.71     59.71 o 
 -17   5   6      264.68      236.12     81.74 o 
 -15   5   6        8.27       34.59     60.58 o 
 -13   5   6        1.56      -54.08     54.08 o 
 -11   5   6      255.88      306.10     79.40 o 
  -9   5   6        2.35      106.02     57.94 o 
  -7   5   6      559.20      486.70    101.40 o 
  -5   5   6      103.81      123.13     55.81 o 
  -3   5   6     3750.11     3955.63    152.86 o 
  -1   5   6      722.35      880.75     89.04 o 
   1   5   6     3742.00     4055.15    153.76 o 
   3   5   6     1590.72     1738.95    112.65 o 
   5   5   6     7141.79     7490.99    284.21 o 
   7   5   6     4903.00     4824.90    167.21 o 
   9   5   6     2155.40     2405.74    131.61 o 
  11   5   6      363.83      412.11    137.02 o 
  13   5   6     2356.47     2532.73    166.68 o 
  15   5   6     1567.33     1650.13    152.29 o 
  17   5   6     1122.27     1266.23    141.05 o 
 -10   6   6      329.53      320.24     91.06 o 
  -8   6   6       55.71       83.44     73.41 o 
  -6   6   6      264.07      249.91     82.81 o 
  -4   6   6      229.75      309.93     85.22 o 
  -2   6   6       57.12       58.52     71.66 o 
   0   6   6      428.95      425.24    108.86 o 
   2   6   6       87.81       75.21     62.53 o 
   4   6   6       11.32       47.52     62.16 o 
   6   6   6      404.22      231.37     74.81 o 
   8   6   6       37.40       62.69     75.98 o 
 -29   1   7      315.49      392.29     69.56 o 
 -27   1   7     3125.24     3556.96    116.79 o 
 -25   1   7     4410.55     4562.26    121.68 o 
 -23   1   7     8289.63     8315.35    167.40 o 
 -21   1   7     2930.79     2827.76     91.39 o 
 -19   1   7    18144.18    18372.98    228.80 o 
 -17   1   7      542.98      534.81     43.91 o 
 -15   1   7    10281.16     9926.11    126.83 o 
 -13   1   7      888.90      922.90     39.74 o 
 -11   1   7    40224.03    41518.42    295.52 o 
  -9   1   7     4990.67     5647.76     79.99 o 
  -7   1   7       38.25       26.38      9.61 o 
  -5   1   7     6134.81     6950.73     64.30 o 
  -3   1   7   245047.95   250719.47   1385.17 o 
  -1   1   7      960.83      952.60     21.47 o 
   1   1   7       98.07       62.14     12.16 o 
   3   1   7    28266.01    28538.07    228.40 o 
   5   1   7    13758.13    14204.51    154.97 o 
   7   1   7    15358.43    16272.89    140.80 o 
   9   1   7     5300.12     5897.95     83.99 o 
  11   1   7     7893.34     7714.09     77.27 o 
  13   1   7     1099.58     1247.87     36.83 o 
  15   1   7     8395.49     8230.50    105.92 o 
  17   1   7     1537.60     1608.37     60.61 o 
  19   1   7     5682.47     5388.52    109.58 o 
  21   1   7     2077.72     2153.30     78.40 o 
  23   1   7     2223.71     2206.39     83.35 o 
  25   1   7     2135.39     2289.94     93.80 o 
  27   1   7     1961.05     1934.41     97.35 o 
  29   1   7      213.89      144.00     89.34 o 
 -28   2   7       68.54       86.07     76.86 o 
 -26   2   7        2.28      119.47     77.71 o 
 -24   2   7        0.73        9.07     48.45 o 
 -22   2   7      300.13      310.32     50.73 o 
 -20   2   7     1113.18     1152.61     63.49 o 
 -18   2   7     1009.76      904.38     53.77 o 
 -16   2   7     1807.55     1779.32     79.30 o 
 -14   2   7      409.89      524.33     35.16 o 
 -12   2   7     9549.05     9948.62    139.87 o 
 -10   2   7      475.84      509.01     34.79 o 
  -8   2   7     8213.72     7696.17    100.80 o 
  -6   2   7      852.41      876.56     38.45 o 
  -4   2   7    17574.96    17542.35    133.03 o 
  -2   2   7      547.43      506.45     25.91 o 
   0   2   7    19957.71    19652.03    149.17 o 
   2   2   7     5440.50     5298.61     65.37 o 
   4   2   7     2945.01     2447.15     50.24 o 
   6   2   7     4395.92     4474.18     71.50 o 
   8   2   7    27054.16    27572.55    243.73 o 
  10   2   7     1345.87     1243.96     49.17 o 
  12   2   7     5849.71     5869.99    109.88 o 
  14   2   7      987.90      909.62     62.75 o 
  16   2   7     2781.19     3009.41    139.51 o 
  18   2   7        9.35      -28.54     34.28 o 
  20   2   7      278.67      278.01     55.41 o 
  22   2   7      364.21      385.72     59.69 o 
  24   2   7     2180.33     2191.07    112.83 o 
  26   2   7      109.00       66.39     57.72 o 
  28   2   7      296.72      308.58     79.42 o 
 -27   3   7      587.40      494.97    105.60 o 
 -25   3   7     1325.10     1320.78    325.61 o 
 -23   3   7      824.02      915.58    140.28 o 
 -21   3   7      161.68      205.91     70.56 o 
 -19   3   7      171.62       64.79     52.55 o 
 -17   3   7      222.52      360.60    115.20 o 
 -15   3   7     3726.41     3423.01    123.58 o 
 -13   3   7      487.71      435.28     51.66 o 
 -11   3   7    12415.11    12224.13    315.31 o 
  -9   3   7       17.31        1.12     22.33 o 
  -7   3   7     1053.35     1104.69     55.60 o 
  -5   3   7     1261.02     1319.05     43.14 o 
  -3   3   7     4664.30     4956.03     83.33 o 
  -1   3   7      920.28      879.75     37.95 o 
   1   3   7      639.25      561.50     32.74 o 
   3   3   7       99.52       82.41     23.48 o 
   5   3   7     1775.95     1948.63     75.06 o 
   7   3   7      627.64      667.46     64.78 o 
   9   3   7        2.57      -11.44     31.00 o 
  11   3   7     4184.63     4429.64    129.43 o 
  13   3   7     1392.92     1282.55    181.44 o 
  15   3   7     3603.66     3957.95    180.53 o 
  17   3   7      843.94      826.10    120.46 o 
  19   3   7      583.13      349.22     94.25 o 
  21   3   7      285.34      197.88     74.68 o 
  23   3   7      977.45     1016.06    107.46 o 
  25   3   7      515.01      590.72     97.42 o 
 -24   4   7      106.63      120.07     78.26 o 
 -22   4   7      237.40      337.59    139.79 o 
 -20   4   7     1874.29     2146.85    154.71 o 
 -18   4   7       85.49      253.02     73.02 o 
 -16   4   7     1239.55     1299.64    120.39 o 
 -14   4   7     2025.76     1841.73    132.56 o 
 -12   4   7     6700.11     6924.62    186.86 o 
 -10   4   7     3680.71     3737.47    136.35 o 
  -8   4   7     6088.13     6051.97    266.08 o 
  -6   4   7       24.99      -21.31     43.67 o 
  -4   4   7     3660.32     3346.54    120.24 o 
  -2   4   7     4248.33     4313.35    142.10 o 
   0   4   7    17673.45    17922.00    254.13 o 
   2   4   7     6593.22     6838.14    148.85 o 
   4   4   7    13168.23    13201.71    245.90 o 
   6   4   7     3039.01     3088.57    156.54 o 
   8   4   7    11714.40    11896.11    286.43 o 
  10   4   7       71.44       57.07     42.82 o 
  12   4   7       25.87       33.39     53.25 o 
  14   4   7      726.36      725.71     96.45 o 
  16   4   7     4361.14     4676.06    197.84 o 
  18   4   7     1021.60     1060.71    121.33 o 
  20   4   7     1086.87     1108.98    159.42 o 
  22   4   7      582.97      472.61    155.11 o 
 -19   5   7        1.11      -27.43     70.06 o 
 -17   5   7        3.34        8.75     67.42 o 
 -15   5   7       10.40       -7.23     60.29 o 
 -13   5   7      239.76      178.44     70.22 o 
 -11   5   7       26.02       58.18     61.40 o 
  -9   5   7      107.81      115.97     60.20 o 
  -7   5   7      168.00      222.05     69.99 o 
  -5   5   7       76.56       78.23     50.85 o 
  -3   5   7      130.03      106.47     52.02 o 
  -1   5   7      275.83      248.39     60.16 o 
   1   5   7      386.88      437.36     72.07 o 
   3   5   7      701.73      743.47     83.99 o 
   5   5   7      103.85      148.81     52.63 o 
   7   5   7       54.39       43.44     50.53 o 
   9   5   7       18.10       18.35     60.04 o 
  11   5   7      213.61      236.63     78.32 o 
  13   5   7      123.12      293.54     92.77 o 
  15   5   7       58.84       69.61     69.47 o 
  17   5   7       28.85       62.65     74.32 o 
 -10   6   7       32.43       98.45     94.55 o 
  -8   6   7     1807.37     2017.54    161.42 o 
  -6   6   7     2182.07     2370.49    168.26 o 
  -4   6   7     3825.97     3634.65    220.35 o 
  -2   6   7      960.43     1090.91    145.33 o 
   0   6   7     1058.20     1251.25    161.37 o 
   2   6   7       54.37       49.97     71.50 o 
   4   6   7      260.34      168.05     78.79 o 
   6   6   7      485.33      564.62    107.02 o 
   8   6   7     1425.91     1509.58    182.98 o 
 -30   0   8      215.33      174.49     78.29 o 
 -28   0   8      600.22      906.35    102.92 o 
 -26   0   8        9.14       -9.29     54.07 o 
 -24   0   8     4037.25     4470.42    166.76 o 
 -22   0   8     1970.81     1998.93    140.41 o 
 -20   0   8     7176.45     6922.54    188.38 o 
 -18   0   8      404.62      386.67     58.85 o 
 -16   0   8     8328.59     8417.61    165.19 o 
 -14   0   8    13915.94    14420.91    194.61 o 
 -12   0   8     4963.54     4703.76     94.95 o 
 -10   0   8      125.39      191.48     30.17 o 
  -8   0   8     9345.16     9566.68    219.45 o 
  -6   0   8    21716.32    21335.75    270.07 o 
  -4   0   8      694.15      860.63     31.56 o 
  -2   0   8     5622.68     6176.25    113.24 o 
   0   0   8    11479.70    11747.30    156.53 o 
   2   0   8    34407.24    35478.69    406.48 o 
   4   0   8    18320.97    17332.44    176.71 o 
   6   0   8     3357.48     2960.27     62.71 o 
   8   0   8    19774.88    20065.16    219.56 o 
  10   0   8    62055.19    62301.98    557.02 o 
  12   0   8     5010.99     4758.75     95.38 o 
  14   0   8    16018.28    15708.38    204.78 o 
  16   0   8    10392.27    10179.14    303.45 o 
  18   0   8     9462.09     9206.48    175.57 o 
  20   0   8     1814.00     1735.12    126.76 o 
  22   0   8     1813.82     1726.81    160.24 o 
  24   0   8     1462.08     1974.18    403.81 o 
  26   0   8     9416.90     9362.13    585.85 o 
  28   0   8     1786.65     2098.98    159.35 o 
 -29   1   8      167.21      232.35     54.05 o 
 -27   1   8      136.36      221.84     48.76 o 
 -25   1   8        4.97       12.22     37.22 o 
 -23   1   8      655.08      637.53     56.49 o 
 -21   1   8     3226.45     3222.76     96.31 o 
 -19   1   8     5120.33     5329.56    129.11 o 
 -17   1   8     1924.74     1934.29     69.82 o 
 -15   1   8       30.44       40.63     19.08 o 
 -13   1   8      765.90      666.35     30.94 o 
 -11   1   8     3512.20     3901.42     60.35 o 
  -9   1   8    12803.18    13628.40    119.02 o 
  -7   1   8       19.28       59.58     12.58 o 
  -5   1   8    22222.85    22202.71    139.09 o 
  -3   1   8        6.55        0.67      8.02 o 
  -1   1   8     3676.24     3766.20     44.60 o 
   1   1   8    20253.49    20816.16    162.53 o 
   3   1   8     4325.78     3972.98     59.68 o 
   5   1   8     2726.40     2872.41     51.25 o 
   7   1   8    16409.21    17534.79    142.21 o 
   9   1   8     3386.83     3813.11     59.96 o 
  11   1   8      265.90      239.32     18.20 o 
  13   1   8       57.86       70.11     16.88 o 
  15   1   8     1169.87     1233.47     47.12 o 
  17   1   8     1844.59     1779.80     81.48 o 
  19   1   8      188.63      205.25     35.28 o 
  21   1   8      166.30      201.76     36.10 o 
  23   1   8      238.02      235.29     43.66 o 
  25   1   8      256.89      276.50     48.66 o 
  27   1   8        5.81       18.96     58.80 o 
  29   1   8        2.57       55.85     66.70 o 
 -28   2   8      545.62      375.34     95.10 o 
 -26   2   8       12.90       17.87     67.10 o 
 -24   2   8     2237.45     2057.56     92.37 o 
 -22   2   8       92.18       76.20     43.13 o 
 -20   2   8      663.56      551.69     94.87 o 
 -18   2   8      832.86      774.55     51.29 o 
 -16   2   8     1288.48     1301.73     66.12 o 
 -14   2   8      451.27      448.52     31.91 o 
 -12   2   8       63.41       82.37     17.67 o 
 -10   2   8     2909.43     2723.56     65.38 o 
  -8   2   8      355.38      380.85     22.96 o 
  -6   2   8    26964.19    29078.68    205.79 o 
  -4   2   8      594.40      738.34     25.30 o 
  -2   2   8     2099.37     1916.37     37.96 o 
   0   2   8     2961.11     3316.39     49.51 o 
   2   2   8     1177.12      908.54     30.57 o 
   4   2   8     2071.79     1679.04     48.73 o 
   6   2   8    16088.81    15598.61    143.17 o 
   8   2   8     7427.35     7590.77     97.56 o 
  10   2   8     9050.29     9080.82    126.20 o 
  12   2   8     3639.64     3576.24     93.04 o 
  14   2   8     6065.19     5998.72    167.91 o 
  16   2   8     3129.12     3245.43    146.55 o 
  18   2   8     2122.66     2342.73    113.00 o 
  20   2   8      389.53      564.54     99.94 o 
  22   2   8      902.58      962.46    119.83 o 
  24   2   8      982.49      934.02     84.26 o 
  26   2   8     1564.55     1546.04    117.42 o 
 -27   3   8      152.21       88.13     78.34 o 
 -25   3   8     2046.19     2279.93    412.79 o 
 -23   3   8      193.90      164.30     70.52 o 
 -21   3   8     1300.44     1415.86    126.28 o 
 -19   3   8      631.33      625.03     93.80 o 
 -17   3   8     7882.98     7774.22    229.32 o 
 -15   3   8      694.71      861.03     77.48 o 
 -13   3   8    14056.19    13859.79    308.64 o 
 -11   3   8     1458.39     1380.93     72.80 o 
  -9   3   8    13635.17    13619.30    189.82 o 
  -7   3   8     3836.54     3654.50     90.70 o 
  -5   3   8     8434.83     8123.67    109.89 o 
  -3   3   8     5526.28     5717.35    107.94 o 
  -1   3   8    18088.39    17436.36    163.22 o 
   1   3   8     5222.54     5159.95    101.96 o 
   3   3   8    16156.93    16105.14    165.85 o 
   5   3   8     2205.77     2179.75     77.63 o 
   7   3   8     7149.95     7030.72    139.39 o 
   9   3   8     1071.15     1120.53     71.43 o 
  11   3   8      842.13      897.38     69.71 o 
  13   3   8        3.77       25.89     43.70 o 
  15   3   8     3185.28     3697.85    155.36 o 
  17   3   8      341.60      306.99     88.78 o 
  19   3   8      581.17      497.30    143.58 o 
  21   3   8      645.92      586.88     96.59 o 
  23   3   8        0.14        9.87     59.89 o 
  25   3   8      209.53      225.55     75.50 o 
 -24   4   8       21.63       21.60     89.73 o 
 -22   4   8      212.64      208.84     79.61 o 
 -20   4   8      337.98      285.36     79.59 o 
 -18   4   8      422.96      394.20     82.39 o 
 -16   4   8       75.41      -47.24     47.24 o 
 -14   4   8     1217.42     1251.34    116.04 o 
 -12   4   8       25.78       29.10     50.29 o 
 -10   4   8      238.47      237.91     60.84 o 
  -8   4   8     2530.69     2336.07     98.71 o 
  -6   4   8      178.29      155.99     46.57 o 
  -4   4   8       29.27       49.34     41.82 o 
  -2   4   8      131.80      131.61     44.39 o 
   0   4   8      528.63      492.92     52.89 o 
   2   4   8     1240.69     1381.64     75.77 o 
   4   4   8     2665.12     2911.07    102.43 o 
   6   4   8      378.68      245.04     53.71 o 
   8   4   8      128.80      104.23     45.47 o 
  10   4   8      904.61      875.33     98.24 o 
  12   4   8        3.68       16.55     59.55 o 
  14   4   8      708.36      635.07    114.03 o 
  16   4   8      382.33      364.02     79.54 o 
  18   4   8     1125.00      822.19    109.99 o 
  20   4   8      275.11      343.04     90.49 o 
  22   4   8      397.50      431.97     90.53 o 
 -19   5   8     1402.50     1456.29    176.42 o 
 -17   5   8     3506.71     3583.73    199.78 o 
 -15   5   8     2038.72     1968.58    156.40 o 
 -13   5   8     4848.89     4884.79    208.86 o 
 -11   5   8     1960.75     1985.04    147.53 o 
  -9   5   8     3495.24     3986.00    190.15 o 
  -7   5   8     1708.18     1699.82    133.55 o 
  -5   5   8     3169.48     3383.27    168.87 o 
  -3   5   8      627.93      470.18     83.52 o 
  -1   5   8     3690.05     4349.96    156.40 o 
   1   5   8      761.03      901.84     88.87 o 
   3   5   8     3880.90     3769.68    148.36 o 
   5   5   8      128.65      146.37     52.89 o 
   7   5   8     3129.62     3146.19    225.00 o 
   9   5   8      661.99      606.06     81.02 o 
  11   5   8      387.43      381.17     80.80 o 
  13   5   8       14.76       14.02     56.65 o 
  15   5   8      655.93      630.70     94.22 o 
  17   5   8      194.15      201.50     76.30 o 
  -8   6   8       18.88      132.69     79.14 o 
  -6   6   8        5.23       21.66     71.35 o 
  -4   6   8      244.76      285.16     86.71 o 
  -2   6   8       90.23      165.25     78.96 o 
   0   6   8      234.35      175.33     78.37 o 
   2   6   8        4.97      -64.54     64.54 o 
   4   6   8        4.60      -66.08     79.52 o 
   6   6   8       99.19      163.08     83.33 o 
   8   6   8      307.41      246.79     89.92 o 
 -29   1   9      211.92      249.68     58.43 o 
 -27   1   9     1250.97     1115.08     76.64 o 
 -25   1   9     1118.62     1021.45     70.27 o 
 -23   1   9       22.61       61.91     36.20 o 
 -21   1   9     1126.91     1152.91     65.45 o 
 -19   1   9     4335.17     4120.96    139.69 o 
 -17   1   9      340.80      362.03     55.88 o 
 -15   1   9     5942.83     5772.88     88.15 o 
 -13   1   9       77.30       79.59     16.75 o 
 -11   1   9    18619.08    18616.13    155.61 o 
  -9   1   9    12779.78    12459.16    111.88 o 
  -7   1   9    51574.78    51512.47    341.33 o 
  -5   1   9    15138.60    15454.31    105.42 o 
  -3   1   9    23309.06    23040.63    155.43 o 
  -1   1   9    66503.77    67812.41    447.17 o 
   1   1   9    68423.40    69449.41    460.52 o 
   3   1   9    14319.65    12735.51    130.04 o 
   5   1   9    33219.58    32977.41    238.41 o 
   7   1   9     1589.57     1463.75     36.59 o 
   9   1   9    26881.32    26928.48    259.64 o 
  11   1   9    10209.35     9617.98    131.30 o 
  13   1   9    19011.54    19366.27    161.53 o 
  15   1   9     6221.63     6236.88    150.36 o 
  17   1   9     7109.46     7034.34    179.30 o 
  19   1   9      938.76     1083.35     58.49 o 
  21   1   9     3841.08     3829.34    105.93 o 
  23   1   9      284.11      380.53     48.05 o 
  25   1   9     1437.94     1428.53     75.91 o 
  27   1   9      920.83      882.68    108.85 o 
 -28   2   9      117.02      -31.04     72.87 o 
 -26   2   9     1344.08     1422.02    137.37 o 
 -24   2   9       97.97       27.02     54.74 o 
 -22   2   9     2002.60     1856.64    108.26 o 
 -20   2   9     2143.54     2076.87     81.60 o 
 -18   2   9     5124.76     4836.31    153.24 o 
 -16   2   9      314.71      398.52     37.03 o 
 -14   2   9     3559.05     3861.99     86.59 o 
 -12   2   9     4155.08     3946.95     66.53 o 
 -10   2   9    10552.77     9830.92    111.95 o 
  -8   2   9      188.47      233.22     16.07 o 
  -6   2   9     4252.98     4183.60     62.96 o 
  -4   2   9        6.44       -2.70     11.09 o 
  -2   2   9     6526.84     6223.39     90.78 o 
   0   2   9     1764.84     2140.36     42.42 o 
   2   2   9     1946.34     1661.39     38.98 o 
   4   2   9     1322.04     1404.24     38.14 o 
   6   2   9     5275.83     5372.53     75.68 o 
   8   2   9     7403.65     8366.91    117.60 o 
  10   2   9      161.83      151.27     23.72 o 
  12   2   9     4010.01     4236.99    118.33 o 
  14   2   9      306.88      439.23     47.62 o 
  16   2   9     2735.47     2718.10     98.41 o 
  18   2   9     2706.33     2841.23    106.04 o 
  20   2   9     1004.48     1003.53     80.87 o 
  22   2   9        7.55       14.37     40.05 o 
  24   2   9        6.62      -47.44     47.44 o 
  26   2   9       89.78       49.65     57.10 o 
 -27   3   9      280.05       80.72     83.36 o 
 -25   3   9      110.68      215.51     93.60 o 
 -23   3   9        1.27      -11.29     61.88 o 
 -21   3   9        0.66       18.55     57.22 o 
 -19   3   9     1750.34     1985.53    135.62 o 
 -17   3   9      797.63      911.00    206.48 o 
 -15   3   9      270.35      212.48     57.39 o 
 -13   3   9      114.80       86.21     39.24 o 
 -11   3   9     6818.76     7109.27    148.31 o 
  -9   3   9     3854.77     3993.58    147.39 o 
  -7   3   9     5568.13     5685.14    103.24 o 
  -5   3   9     2524.06     2614.43     78.61 o 
  -3   3   9     6108.31     6161.75     90.62 o 
  -1   3   9     3224.23     3287.40     63.38 o 
   1   3   9    11734.50    12029.97    130.47 o 
   3   3   9     6652.78     6532.02    101.12 o 
   5   3   9     7951.11     8102.95    134.07 o 
   7   3   9     5650.19     5811.70    115.05 o 
   9   3   9     2836.56     2846.32    102.59 o 
  11   3   9      245.88      328.47     61.45 o 
  13   3   9     1583.56     1634.99    147.63 o 
  15   3   9      388.81      327.22     88.45 o 
  17   3   9     1471.45     1416.82    121.16 o 
  19   3   9      112.80      204.89     63.73 o 
  21   3   9      927.37     1214.46    150.01 o 
  23   3   9      204.64      231.80     70.56 o 
  25   3   9      556.66      488.09     90.41 o 
 -22   4   9      800.84      861.87    117.13 o 
 -20   4   9      532.14      422.02    112.16 o 
 -18   4   9     9391.26     9234.99    277.22 o 
 -16   4   9     1237.97     1310.87    122.12 o 
 -14   4   9     6050.04     5849.48    235.37 o 
 -12   4   9     1965.14     1917.89    129.13 o 
 -10   4   9     1600.61     1784.03    122.50 o 
  -8   4   9      132.95       78.70     48.44 o 
  -6   4   9      894.30      912.20    113.98 o 
  -4   4   9      111.70       76.09     44.18 o 
  -2   4   9     4663.01     4590.19    124.12 o 
   0   4   9     1450.16     1435.29     97.12 o 
   2   4   9     2216.38     2150.37     95.05 o 
   4   4   9       10.10       37.11     34.22 o 
   6   4   9     1081.59     1058.53     71.72 o 
   8   4   9      115.34      117.30     51.81 o 
  10   4   9      927.79     1171.63    107.25 o 
  12   4   9      522.60      519.10     84.22 o 
  14   4   9       24.85       54.95     56.89 o 
  16   4   9       94.58      162.45     63.38 o 
  18   4   9      399.89      205.00    111.17 o 
  20   4   9     1414.60     1482.15    225.46 o 
  22   4   9      828.27      861.64    138.77 o 
 -17   5   9       26.79      177.29     77.00 o 
 -15   5   9        5.35       36.89     65.95 o 
 -13   5   9       25.37       93.45     64.95 o 
 -11   5   9      108.10      122.32     84.18 o 
  -9   5   9      497.95      444.40     88.48 o 
  -7   5   9      111.15      -36.07     56.11 o 
  -5   5   9      362.55      424.51     82.29 o 
  -3   5   9       73.12       29.90     55.50 o 
  -1   5   9       33.23       58.45     86.90 o 
   1   5   9       82.67       73.85     52.04 o 
   3   5   9      221.05      228.25     59.33 o 
   5   5   9        0.01      -42.31     42.31 o 
   7   5   9      382.35      225.84     64.55 o 
   9   5   9        0.42       -3.64     53.55 o 
  11   5   9       12.40       81.34     58.18 o 
  13   5   9        1.79       32.26     59.85 o 
  15   5   9      126.64       64.84     76.76 o 
  17   5   9       42.51       67.71     68.42 o 
  -8   6   9       56.17      167.34     82.79 o 
  -6   6   9     1151.84     1198.97    138.33 o 
  -4   6   9     1020.22      865.32    119.51 o 
  -2   6   9      907.06      728.88    110.19 o 
   0   6   9        4.49      -12.34     69.17 o 
   2   6   9      548.40      291.86     87.77 o 
   4   6   9      238.51      148.71    100.61 o 
   6   6   9       64.81       33.61    126.91 o 
 -30   0  10       39.06        6.77     76.96 o 
 -28   0  10       77.53      101.40     61.30 o 
 -26   0  10     2030.09     1767.64    122.96 o 
 -24   0  10     1302.37     1432.46    108.92 o 
 -22   0  10      842.80      755.07     83.08 o 
 -20   0  10      786.72      705.29    109.43 o 
 -18   0  10     5121.94     4782.35    202.43 o 
 -16   0  10    27402.03    26649.40    354.89 o 
 -14   0  10     2358.11     1956.32     67.63 o 
 -12   0  10    33078.80    32323.04    328.08 o 
 -10   0  10    19317.91    19123.41    240.10 o 
  -8   0  10   102720.65   102543.68    831.35 o 
  -6   0  10    67961.53    66960.66    629.42 o 
  -4   0  10    31199.45    30630.57    346.34 o 
  -2   0  10     2098.00     2686.48     44.72 o 
   0   0  10    40831.30    40363.99    385.19 o 
   2   0  10      491.15      453.54     23.87 o 
   4   0  10    40364.57    39247.88    350.25 o 
   6   0  10    35510.82    36853.02    343.69 o 
   8   0  10    95379.23   103826.54    863.43 o 
  10   0  10    25087.64    25805.87    311.24 o 
  12   0  10     4963.66     4580.74     93.87 o 
  14   0  10       28.97       40.00     27.62 o 
  16   0  10    12076.85    11814.90    326.20 o 
  18   0  10     1886.09     1847.04     96.61 o 
  20   0  10       53.56       43.95     43.80 o 
  22   0  10      246.38      199.42     66.86 o 
  24   0  10      328.12      242.87     74.88 o 
  26   0  10      168.20      154.16     75.13 o 
  28   0  10        1.00        2.56     68.98 o 
 -29   1  10        7.34      103.20     52.63 o 
 -27   1  10     1819.43     2073.76    102.85 o 
 -25   1  10      624.71      632.66     60.27 o 
 -23   1  10      846.24      946.83     65.23 o 
 -21   1  10     1169.76     1157.61     66.89 o 
 -19   1  10      459.11      491.49     47.78 o 
 -17   1  10      218.01      274.49     36.33 o 
 -15   1  10       11.29        1.12     17.51 o 
 -13   1  10     1305.69     1306.39     38.36 o 
 -11   1  10     1953.16     1805.94     45.40 o 
  -9   1  10    10443.90    11387.95    105.05 o 
  -7   1  10     3397.38     3540.82     50.15 o 
  -5   1  10     5652.81     6401.99     56.37 o 
  -3   1  10     3220.50     3787.74     47.12 o 
  -1   1  10     3513.30     3469.18     42.94 o 
   1   1  10     3361.01     3549.01     55.23 o 
   3   1  10      190.27      232.47     20.59 o 
   5   1  10      919.59     1108.94     34.61 o 
   7   1  10       90.43      103.44     15.19 o 
   9   1  10     2704.35     3035.14     88.54 o 
  11   1  10       31.43       71.20     18.79 o 
  13   1  10     1808.48     1875.93     48.22 o 
  15   1  10      799.15      890.16     72.25 o 
  17   1  10      211.08      196.99     31.66 o 
  19   1  10     1039.25      989.60     53.54 o 
  21   1  10     1031.74     1122.51     64.62 o 
  23   1  10      662.06      663.30     55.83 o 
  25   1  10      135.03      179.83     67.72 o 
  27   1  10       70.03       -0.08     63.06 o 
 -28   2  10      965.58      845.88    144.38 o 
 -26   2  10      768.10      648.77    105.10 o 
 -24   2  10     3149.00     3106.12    117.94 o 
 -22   2  10      130.11      124.65     47.37 o 
 -20   2  10     1233.48     1202.63     73.70 o 
 -18   2  10      580.53      678.62     55.80 o 
 -16   2  10     7639.26     7765.82    140.46 o 
 -14   2  10     3686.70     3762.20     77.78 o 
 -12   2  10     5205.10     4778.02     78.89 o 
 -10   2  10     6852.26     6691.61     89.86 o 
  -8   2  10    12948.63    12866.82    108.59 o 
  -6   2  10    17856.76    18030.19    145.54 o 
  -4   2  10    23938.19    23678.96    172.53 o 
  -2   2  10       54.58       64.17     13.21 o 
   0   2  10     9006.22     8347.88     83.52 o 
   2   2  10     3684.65     3446.58     54.96 o 
   4   2  10    16735.47    16826.31    157.45 o 
   6   2  10      934.94      923.01     34.19 o 
   8   2  10     9837.12     9816.29    108.62 o 
  10   2  10     1658.27     1619.88     73.28 o 
  12   2  10    10099.35    10409.94    245.72 o 
  14   2  10     6864.94     7152.35    147.32 o 
  16   2  10    13058.18    12818.09    213.47 o 
  18   2  10     2279.00     2198.71    103.98 o 
  20   2  10      625.86      563.01     72.25 o 
  22   2  10       43.97       85.83     50.44 o 
  24   2  10       69.76       62.47     56.41 o 
  26   2  10      210.63      201.82     64.78 o 
 -27   3  10      935.46      976.55    173.06 o 
 -25   3  10      505.67      335.09    202.55 o 
 -23   3  10      739.89      884.89    199.34 o 
 -21   3  10       33.97       75.24     59.97 o 
 -19   3  10     3719.26     3299.89    166.15 o 
 -17   3  10     3875.52     4193.85    170.14 o 
 -15   3  10     1031.91     1103.70     99.62 o 
 -13   3  10       40.11       18.55     41.76 o 
 -11   3  10     6498.88     6438.43    189.44 o 
  -9   3  10       27.44       43.52     26.41 o 
  -7   3  10        8.50        9.08     22.08 o 
  -5   3  10     1614.11     1562.55     50.50 o 
  -3   3  10     2545.99     2716.65     62.44 o 
  -1   3  10       50.90       30.09     18.76 o 
   1   3  10     1385.21     1567.71     69.04 o 
   3   3  10     3271.87     3465.90     73.27 o 
   5   3  10     1767.86     1779.14     68.96 o 
   7   3  10     4264.10     4488.61    100.45 o 
   9   3  10     3981.60     4110.85    127.27 o 
  11   3  10     4951.43     4992.09    232.34 o 
  13   3  10     4728.58     4589.59    186.68 o 
  15   3  10      590.59      446.13    132.34 o 
  17   3  10      889.13      949.33    160.58 o 
  19   3  10     1462.23     1655.05    134.30 o 
  21   3  10     2631.72     2926.36    150.65 o 
  23   3  10      760.73      536.41     87.97 o 
  25   3  10       47.64       84.26     85.30 o 
 -22   4  10        3.08      -13.77     63.15 o 
 -20   4  10       37.80       64.51     62.61 o 
 -18   4  10     1679.54     1412.50    128.89 o 
 -16   4  10     2370.58     2232.24    161.14 o 
 -14   4  10      428.62      611.06    115.22 o 
 -12   4  10       14.37       27.90     49.63 o 
 -10   4  10      219.44       97.40     51.77 o 
  -8   4  10      382.98      358.59     67.68 o 
  -6   4  10        6.16      -16.05     43.63 o 
  -4   4  10     2234.14     2073.12    119.83 o 
  -2   4  10      768.84      721.47     70.04 o 
   0   4  10     1445.35     1493.97     80.58 o 
   2   4  10      286.19      311.74     47.98 o 
   4   4  10     3035.60     3160.53    116.84 o 
   6   4  10     1100.83     1195.46     84.42 o 
   8   4  10      411.45      378.95     60.42 o 
  10   4  10       14.08       25.78     41.39 o 
  12   4  10      158.37      118.17     56.99 o 
  14   4  10      149.07      158.00     58.22 o 
  16   4  10       61.31      -38.19     55.14 o 
  18   4  10      141.51      187.97     76.99 o 
  20   4  10      153.87      105.11     74.22 o 
  22   4  10        0.75       61.53    125.63 o 
 -17   5  10      236.85      246.98     86.34 o 
 -15   5  10      159.75      105.22     69.54 o 
 -13   5  10        7.31       50.04     59.39 o 
 -11   5  10      858.64      816.62    200.94 o 
  -9   5  10       12.87      -16.25     52.99 o 
  -7   5  10        0.66       13.04     45.47 o 
  -5   5  10        0.71       47.80     55.74 o 
  -3   5  10       44.28      -37.17     52.70 o 
  -1   5  10      196.04      145.16     89.67 o 
   1   5  10      945.33      984.01    107.80 o 
   3   5  10      859.50      884.63    103.25 o 
   5   5  10      145.12      173.99     59.84 o 
   7   5  10     1237.16     1379.13    107.90 o 
   9   5  10      273.64      288.43     70.94 o 
  11   5  10     1238.68     1322.42    129.89 o 
  13   5  10      619.58      775.48     96.82 o 
  15   5  10     1075.50     1061.80    134.81 o 
  -8   6  10      257.54      192.27     81.71 o 
  -6   6  10      202.28       35.47     75.13 o 
  -4   6  10      140.72       80.80     75.73 o 
  -2   6  10       32.41       82.82     71.96 o 
   0   6  10      423.59      415.12    127.46 o 
   2   6  10      380.00      345.21    116.92 o 
   4   6  10       17.39       -1.29     90.90 o 
   6   6  10        1.76      -73.07    112.81 o 
 -29   1  11     1349.67     1522.96    118.45 o 
 -27   1  11      982.65      983.61    101.88 o 
 -25   1  11     6022.82     6063.13    153.57 o 
 -23   1  11     5689.10     5714.01    147.59 o 
 -21   1  11     8697.81     8722.99    156.24 o 
 -19   1  11     3986.80     4147.75    174.54 o 
 -17   1  11    20144.69    19635.54    232.64 o 
 -15   1  11     4032.44     3953.87     72.39 o 
 -13   1  11     3659.99     3146.02     55.32 o 
 -11   1  11     2166.70     1987.33     40.80 o 
  -9   1  11    42065.27    41621.49    275.31 o 
  -7   1  11    11901.17    11186.31     94.42 o 
  -5   1  11    26196.15    26355.98    162.21 o 
  -3   1  11      119.74       76.96     14.80 o 
  -1   1  11    18066.15    17496.49    132.78 o 
   1   1  11     7483.46     7566.51     82.75 o 
   3   1  11     2459.45     2356.07     40.03 o 
   5   1  11      294.31      293.12     19.53 o 
   7   1  11     1266.36     1205.84     34.99 o 
   9   1  11     1727.54     1641.70     43.07 o 
  11   1  11     2157.58     2368.25     58.30 o 
  13   1  11        0.54       -6.77     21.08 o 
  15   1  11      890.71      817.37     40.03 o 
  17   1  11      866.18      910.24     74.72 o 
  19   1  11      191.76      297.24     38.39 o 
  21   1  11       26.08       10.75     38.82 o 
  23   1  11     1853.13     1642.45    118.35 o 
  25   1  11      300.93      240.71     68.47 o 
  27   1  11      623.60      659.08     99.49 o 
 -28   2  11      255.28      395.06     95.31 o 
 -26   2  11        6.37       33.10     46.64 o 
 -24   2  11      458.83      408.86     59.53 o 
 -22   2  11        3.03       72.06     46.55 o 
 -20   2  11       47.59       84.11     38.45 o 
 -18   2  11       70.30       67.84     36.35 o 
 -16   2  11      323.62      356.04     44.64 o 
 -14   2  11      671.10      826.40     46.34 o 
 -12   2  11      363.14      377.17     28.46 o 
 -10   2  11       12.27       -7.46     14.53 o 
  -8   2  11      281.65      311.13     25.17 o 
  -6   2  11     3937.42     3889.65     62.29 o 
  -4   2  11    26481.83    27159.46    199.32 o 
  -2   2  11    16916.69    17045.07    140.38 o 
   0   2  11     3956.39     3698.93     52.96 o 
   2   2  11     7977.37     7769.13     86.40 o 
   4   2  11      663.26      572.35     30.48 o 
   6   2  11       19.01       26.82     15.82 o 
   8   2  11     1929.89     1969.81     70.17 o 
  10   2  11      842.74      844.34     90.84 o 
  12   2  11    10299.38    10578.11    182.85 o 
  14   2  11     6441.67     6388.45    274.52 o 
  16   2  11     4003.65     4394.33    122.56 o 
  18   2  11      639.19      566.09     60.63 o 
  20   2  11      365.84      427.96     78.69 o 
  22   2  11      550.60      525.65     77.86 o 
  24   2  11      670.03      543.95     79.50 o 
  26   2  11       77.51       91.73     82.89 o 
 -25   3  11      980.19      755.10    269.21 o 
 -23   3  11       64.51       60.06     64.33 o 
 -21   3  11     2072.93     2138.91    182.96 o 
 -19   3  11     1444.71     1666.47    129.25 o 
 -17   3  11     3142.56     3514.07    196.04 o 
 -15   3  11     2826.10     2648.04    194.48 o 
 -13   3  11     4972.59     5026.72    237.14 o 
 -11   3  11     2990.78     3305.79    186.51 o 
  -9   3  11     3154.61     3330.77    133.33 o 
  -7   3  11       67.33       80.77     26.93 o 
  -5   3  11     1566.57     1625.43     64.92 o 
  -3   3  11      205.29      241.16     26.51 o 
  -1   3  11     1900.88     1878.04     54.42 o 
   1   3  11      157.09      138.30     22.85 o 
   3   3  11     3528.32     3368.57     72.24 o 
   5   3  11      281.84      317.00     36.60 o 
   7   3  11        3.55        5.81     28.48 o 
   9   3  11      108.30      131.28     41.98 o 
  11   3  11      100.21      150.25     47.75 o 
  13   3  11      775.66      632.70     84.48 o 
  15   3  11       42.39       67.10     51.29 o 
  17   3  11      533.09      488.42     71.78 o 
  19   3  11      757.27      729.10    126.10 o 
  21   3  11        6.14       68.37     57.19 o 
  23   3  11      136.99      201.76    142.20 o 
 -22   4  11       15.13       76.90     67.26 o 
 -20   4  11        5.31      -54.65     54.65 o 
 -18   4  11       48.96       69.60     63.21 o 
 -16   4  11      946.59      819.86    164.84 o 
 -14   4  11     1135.74      891.71    104.68 o 
 -12   4  11       69.88      109.29     54.94 o 
 -10   4  11       62.75      101.82     53.29 o 
  -8   4  11      351.05      256.06     98.43 o 
  -6   4  11     2813.71     2839.85    120.38 o 
  -4   4  11     1842.29     1764.01    113.61 o 
  -2   4  11      450.26      537.24     77.61 o 
   0   4  11     4054.51     4083.52    140.68 o 
   2   4  11    10020.67     9948.37    257.36 o 
   4   4  11     7867.67     7867.22    163.62 o 
   6   4  11     2179.74     2469.75    181.33 o 
   8   4  11     1893.44     1942.54    121.01 o 
  10   4  11     2820.55     3076.69    133.68 o 
  12   4  11     2875.84     3289.36    142.82 o 
  14   4  11     1085.75     1131.24    100.72 o 
  16   4  11     1443.23     1562.76    140.52 o 
  18   4  11     2032.72     2421.35    170.87 o 
  20   4  11     2823.93     3028.32    166.31 o 
 -17   5  11      138.96       72.90     71.48 o 
 -15   5  11      150.17      111.92     67.83 o 
 -13   5  11        0.86      -53.17     53.17 o 
 -11   5  11      185.41       77.47     64.03 o 
  -9   5  11        2.25      -28.88     50.44 o 
  -7   5  11      171.33      166.84     89.48 o 
  -5   5  11      362.09      296.50     77.12 o 
  -3   5  11      855.40      868.77    102.67 o 
  -1   5  11        0.80        0.90     53.16 o 
   1   5  11        3.47        2.60     56.76 o 
   3   5  11       57.29      106.34     77.70 o 
   5   5  11       63.55      153.15     85.97 o 
   7   5  11      438.62      307.58     69.94 o 
   9   5  11       93.78      170.56     62.51 o 
  11   5  11      347.27      491.87     80.99 o 
  13   5  11      169.33       70.71     61.72 o 
  15   5  11        3.28       90.47     68.30 o 
  -8   6  11      465.16      512.23    123.24 o 
  -6   6  11      820.07      717.67    110.02 o 
  -4   6  11      590.85      615.51    106.80 o 
  -2   6  11      576.91      486.85     98.88 o 
   0   6  11      756.88      784.27    149.36 o 
   2   6  11     1196.35     1673.19    192.00 o 
   4   6  11      683.80      825.38    205.11 o 
   6   6  11      967.63     1251.17    241.00 o 
 -30   0  12     2698.53     2942.99    198.94 o 
 -28   0  12     2954.01     2853.67    387.15 o 
 -26   0  12     6625.04     7084.96    346.05 o 
 -24   0  12     2314.77     2348.19    232.74 o 
 -22   0  12      759.86      725.78     82.20 o 
 -20   0  12      133.40      212.27     55.77 o 
 -18   0  12     1599.70     1567.61     81.86 o 
 -16   0  12    10998.82    11724.71    181.31 o 
 -14   0  12    14043.83    14209.50    193.70 o 
 -12   0  12     5408.46     5608.73    114.20 o 
 -10   0  12    20953.13    22003.69    266.09 o 
  -8   0  12     8376.02     8277.84    101.59 o 
  -6   0  12    10801.15    11147.29    142.18 o 
  -4   0  12     7244.89     7379.22     89.16 o 
  -2   0  12    21608.17    22742.42    212.20 o 
   0   0  12      343.20      386.40     24.74 o 
   2   0  12      421.74      318.65     30.84 o 
   4   0  12        1.40       -7.15     13.79 o 
   6   0  12     8797.26     9117.28    128.45 o 
   8   0  12     1853.29     2001.62     66.77 o 
  10   0  12    35857.20    37450.87    376.68 o 
  12   0  12     3533.43     3405.22     97.70 o 
  14   0  12     4517.48     4362.50    295.22 o 
  16   0  12      844.19      755.16     66.97 o 
  18   0  12     3922.61     3789.03    220.67 o 
  20   0  12     3622.00     3233.65    135.51 o 
  22   0  12     7674.41     7730.24    393.56 o 
  24   0  12      874.24     1201.28    121.41 o 
  26   0  12     3929.79     4139.90    264.08 o 
  28   0  12      636.04      440.92    129.48 o 
 -29   1  12       39.90       98.45     51.14 o 
 -27   1  12       45.23      109.03     48.46 o 
 -25   1  12      134.96      124.62     46.93 o 
 -23   1  12       78.18      142.93     44.12 o 
 -21   1  12      513.79      518.54     57.08 o 
 -19   1  12     1629.34     1558.72     75.50 o 
 -17   1  12      159.34      185.38     34.30 o 
 -15   1  12     1842.08     1895.63     52.93 o 
 -13   1  12      713.07      778.51     31.49 o 
 -11   1  12     1205.98     1284.10     33.85 o 
  -9   1  12      157.11      186.13     18.58 o 
  -7   1  12       32.82        6.76      9.16 o 
  -5   1  12     1043.62     1081.31     26.28 o 
  -3   1  12     1519.53     1443.90     39.38 o 
  -1   1  12     2566.27     2436.40     47.57 o 
   1   1  12     4844.73     4975.61     60.79 o 
   3   1  12    14304.25    14330.56    112.85 o 
   5   1  12      493.18      486.24     23.80 o 
   7   1  12     4272.48     4210.18     62.63 o 
   9   1  12     1934.51     1829.70     45.65 o 
  11   1  12     2734.77     2538.71     65.73 o 
  13   1  12      533.30      540.68     29.84 o 
  15   1  12      494.69      545.12     47.01 o 
  17   1  12       43.81       43.85     38.94 o 
  19   1  12      297.82      335.75     40.27 o 
  21   1  12      835.10      885.78     77.31 o 
  23   1  12      132.04      134.89     58.84 o 
  25   1  12      110.21       52.87     51.94 o 
  27   1  12       17.58        3.10     61.29 o 
 -28   2  12      423.92      408.70     99.47 o 
 -26   2  12     1689.59     1593.84     98.28 o 
 -24   2  12      265.45      369.09     67.24 o 
 -22   2  12     1042.92     1035.14     87.05 o 
 -20   2  12      283.17      232.05     47.32 o 
 -18   2  12     4641.07     4711.03    128.81 o 
 -16   2  12     2479.10     2561.62     94.92 o 
 -14   2  12     4306.69     4436.10     86.42 o 
 -12   2  12      390.68      464.04     33.94 o 
 -10   2  12       95.81       77.82     19.92 o 
  -8   2  12     3906.65     3831.87     53.86 o 
  -6   2  12    12278.00    12416.15    111.43 o 
  -4   2  12    13405.84    13866.55    116.73 o 
  -2   2  12     2970.86     3187.41     48.78 o 
   0   2  12     3777.45     4205.45     58.06 o 
   2   2  12     1448.53     1360.43     42.79 o 
   4   2  12      132.62      150.00     18.65 o 
   6   2  12     3840.12     3689.61     66.87 o 
   8   2  12       10.66       20.46     20.10 o 
  10   2  12     6190.23     6130.25    125.46 o 
  12   2  12     1085.80      981.69     61.60 o 
  14   2  12     6935.54     6391.28    140.68 o 
  16   2  12      366.67      424.50     67.58 o 
  18   2  12     3888.88     3772.54    119.28 o 
  20   2  12     3424.13     3332.81    139.33 o 
  22   2  12     1205.55     1374.46    104.98 o 
  24   2  12      372.40      268.58     67.92 o 
  26   2  12      503.13      390.48     79.06 o 
 -25   3  12      229.35      274.97    106.05 o 
 -23   3  12      454.78      299.34     89.59 o 
 -21   3  12      435.06      518.31     91.42 o 
 -19   3  12      414.82      302.12    103.43 o 
 -17   3  12     1111.45     1120.18    163.71 o 
 -15   3  12     1866.24     1892.14    122.25 o 
 -13   3  12     7049.58     7127.87    207.71 o 
 -11   3  12     1736.80     1750.76    110.25 o 
  -9   3  12     5551.02     5253.91    168.20 o 
  -7   3  12     7414.57     7164.67    192.75 o 
  -5   3  12     8920.29     8633.97    134.02 o 
  -3   3  12     4145.26     3948.16     75.83 o 
  -1   3  12     8614.87     8397.95    113.85 o 
   1   3  12    13658.33    13449.06    150.95 o 
   3   3  12    12833.35    13037.40    151.45 o 
   5   3  12     2019.36     1829.21     75.59 o 
   7   3  12     2911.97     3092.70     98.27 o 
   9   3  12      314.88      335.32     59.79 o 
  11   3  12      285.60      250.40     49.99 o 
  13   3  12      241.89      199.84     58.96 o 
  15   3  12     3054.47     3217.27    158.97 o 
  17   3  12     2143.60     2001.93    119.36 o 
  19   3  12     3919.06     4267.37    183.18 o 
  21   3  12      186.02       71.56     61.21 o 
  23   3  12      920.75      936.33    127.51 o 
 -22   4  12      140.70       49.09     75.92 o 
 -20   4  12       24.56       12.74     62.58 o 
 -18   4  12      201.27      207.41     71.71 o 
 -16   4  12      271.56      157.49     68.89 o 
 -14   4  12       36.95       11.51     52.09 o 
 -12   4  12        6.03       -6.99     46.20 o 
 -10   4  12      269.39      324.49     68.87 o 
  -8   4  12      364.29      417.76     70.62 o 
  -6   4  12      423.31      538.01     75.44 o 
  -4   4  12        1.62      -41.39     41.39 o 
  -2   4  12       28.27       44.59     63.69 o 
   0   4  12     1162.53     1164.73     86.60 o 
   2   4  12      481.10      559.63     57.71 o 
   4   4  12       35.62       20.32     40.88 o 
   6   4  12      594.07      584.09    100.89 o 
   8   4  12       60.36      112.98     49.66 o 
  10   4  12     1725.32     1759.21    110.14 o 
  12   4  12      579.35      628.27     77.55 o 
  14   4  12       27.80       68.40     52.96 o 
  16   4  12       37.66       59.20     64.69 o 
  18   4  12      683.65      463.91     96.66 o 
  20   4  12      122.77      184.07     76.86 o 
 -17   5  12      405.50      322.31    107.39 o 
 -15   5  12      997.60      976.77    121.61 o 
 -13   5  12     1350.84     1508.53    138.59 o 
 -11   5  12     1878.98     1901.79    312.57 o 
  -9   5  12     1330.06     1680.63    245.05 o 
  -7   5  12     2636.74     2332.61    153.01 o 
  -5   5  12     3682.70     4017.49    185.19 o 
  -3   5  12     1557.69     1715.75    131.93 o 
  -1   5  12     1725.37     1989.71    140.84 o 
   1   5  12     1165.82     1235.22    221.78 o 
   3   5  12     3679.90     3972.28    246.13 o 
   5   5  12      590.39      570.55     92.75 o 
   7   5  12     2358.97     2358.04    155.47 o 
   9   5  12     1381.64     1296.26    109.81 o 
  11   5  12     1902.96     2117.53    133.70 o 
  13   5  12     1256.87     1369.56    121.44 o 
  15   5  12      819.79      884.01    131.74 o 
  -6   6  12       12.39       37.60     68.27 o 
  -4   6  12       37.95      166.41     80.26 o 
  -2   6  12        3.72        4.70     86.10 o 
   0   6  12        3.67      -80.29     80.29 o 
   2   6  12        6.95      -35.75     79.71 o 
   4   6  12      302.81      186.42    115.37 o 
 -29   1  13      162.40      155.51     58.80 o 
 -27   1  13      362.37      424.74     62.25 o 
 -25   1  13     1609.16     1672.33     92.11 o 
 -23   1  13      350.65      370.44     59.87 o 
 -21   1  13       84.10      112.03     40.37 o 
 -19   1  13      113.72      143.70     45.91 o 
 -17   1  13      862.55      802.46     73.27 o 
 -15   1  13       72.03       35.14     19.56 o 
 -13   1  13      373.58      353.99     24.77 o 
 -11   1  13     3917.70     3848.91     56.31 o 
  -9   1  13     4448.50     4468.61     59.01 o 
  -7   1  13    10871.39    11299.59     93.43 o 
  -5   1  13      305.18      324.15     18.41 o 
  -3   1  13    13286.66    12854.05    125.61 o 
  -1   1  13      243.37      269.84     13.09 o 
   1   1  13    17462.26    16512.18    135.79 o 
   3   1  13     1209.76     1182.37     29.42 o 
   5   1  13    57661.97    58183.89    368.09 o 
   7   1  13     4725.68     4742.33     93.15 o 
   9   1  13    14874.43    14450.54    144.63 o 
  11   1  13     3073.23     2940.88     66.17 o 
  13   1  13    14565.44    14694.65    224.77 o 
  15   1  13     2558.27     2635.91     66.05 o 
  17   1  13      193.87      221.61     40.88 o 
  19   1  13      248.81      274.19     37.12 o 
  21   1  13     6746.07     6723.04    180.84 o 
  23   1  13     3522.27     3535.75    142.84 o 
  25   1  13     2508.58     2837.45    159.16 o 
  27   1  13     1399.28     1451.16    266.50 o 
 -28   2  13        6.24       22.68     53.80 o 
 -26   2  13      347.01      262.66     59.83 o 
 -24   2  13     1262.04     1101.15     94.19 o 
 -22   2  13     2479.34     2319.79    165.71 o 
 -20   2  13     4965.55     4609.10    319.37 o 
 -18   2  13     3451.24     3649.99    128.87 o 
 -16   2  13       15.48       18.58     31.57 o 
 -14   2  13     3397.16     3484.13     74.92 o 
 -12   2  13     1864.02     1794.39    111.24 o 
 -10   2  13     2378.20     2328.82     58.08 o 
  -8   2  13     1345.43     1362.73     37.91 o 
  -6   2  13    24782.36    24749.04    214.26 o 
  -4   2  13    12058.83    11700.19    103.79 o 
  -2   2  13     4346.14     4302.58     61.84 o 
   0   2  13     1086.96     1275.55     34.15 o 
   2   2  13    10477.73    10159.43    103.76 o 
   4   2  13     6071.69     6317.32     91.55 o 
   6   2  13      185.79       97.04     21.12 o 
   8   2  13      491.65      431.28     35.79 o 
  10   2  13     7787.31     7766.16    131.74 o 
  12   2  13      118.87       99.70     33.88 o 
  14   2  13       55.94      142.93     37.56 o 
  16   2  13     1040.11     1087.10     73.22 o 
  18   2  13      158.15       83.75     47.96 o 
  20   2  13       25.50       25.34     46.67 o 
  22   2  13      106.91       70.25     55.15 o 
  24   2  13        1.17       12.01     53.38 o 
  26   2  13       24.43       19.58     60.96 o 
 -25   3  13        6.96      -43.00     79.52 o 
 -23   3  13      153.20      133.40     70.40 o 
 -21   3  13      127.67       66.46     63.01 o 
 -19   3  13       21.96       53.96     57.15 o 
 -17   3  13      149.62      111.23     53.94 o 
 -15   3  13       57.61       25.42     45.89 o 
 -13   3  13       19.49       46.35     58.57 o 
 -11   3  13     2301.45     2190.06    121.33 o 
  -9   3  13        1.42      -12.88     36.66 o 
  -7   3  13        7.15        3.97     36.49 o 
  -5   3  13       81.60       73.71     34.05 o 
  -3   3  13     7732.81     7906.03    161.44 o 
  -1   3  13     2062.56     2113.71     56.52 o 
   1   3  13     6049.26     6242.76     96.74 o 
   3   3  13     4832.08     5128.84    115.68 o 
   5   3  13     3669.11     3623.11     91.84 o 
   7   3  13      123.92       53.25     32.97 o 
   9   3  13      231.30      268.11     52.26 o 
  11   3  13       54.22       17.90     37.93 o 
  13   3  13     4196.77     4135.12    151.97 o 
  15   3  13     1442.77     1462.39    102.71 o 
  17   3  13      478.76      495.43     78.45 o 
  19   3  13      276.97      308.34     68.30 o 
  21   3  13     1486.46     1265.55    133.52 o 
  23   3  13      218.00      231.09     88.57 o 
 -22   4  13      696.29      581.76    108.00 o 
 -20   4  13      337.64      404.53     90.79 o 
 -18   4  13     4193.12     4175.58    263.11 o 
 -16   4  13     2121.16     2120.15    201.28 o 
 -14   4  13     4201.40     4973.55    241.62 o 
 -12   4  13     3807.03     3554.30    169.07 o 
 -10   4  13     4191.94     4536.30    344.65 o 
  -8   4  13     1967.54     1787.06    121.57 o 
  -6   4  13     4772.06     4610.16    172.49 o 
  -4   4  13     1630.00     1498.73    109.75 o 
  -2   4  13     2761.90     3002.89    140.35 o 
   0   4  13     2094.79     2056.14    159.84 o 
   2   4  13    17586.29    16751.08    497.06 o 
   4   4  13     2764.80     2776.33    169.39 o 
   6   4  13     1896.14     2026.06    107.03 o 
   8   4  13      394.59      340.30     61.53 o 
  10   4  13     1831.20     1990.25    114.99 o 
  12   4  13       96.15       81.73     51.05 o 
  14   4  13      241.56      229.64     57.19 o 
  16   4  13        2.30       16.42     64.95 o 
  18   4  13       93.40      133.46    105.18 o 
  20   4  13      222.11      242.41     78.49 o 
 -17   5  13        1.73       83.21     68.99 o 
 -15   5  13      120.66      -56.37     56.37 o 
 -13   5  13       48.77      -29.06     60.36 o 
 -11   5  13       10.62      -10.04     62.45 o 
  -9   5  13      721.64      611.35     94.59 o 
  -7   5  13      687.21      769.32    107.67 o 
  -5   5  13      887.70      826.58    106.20 o 
  -3   5  13       59.53      -46.44     56.82 o 
  -1   5  13      231.57      101.72     62.24 o 
   1   5  13      205.08      161.79     86.96 o 
   3   5  13       64.07       49.85     77.89 o 
   5   5  13        4.98      -19.57     56.61 o 
   7   5  13       81.71       21.53     76.38 o 
   9   5  13       93.51       58.28     82.35 o 
  11   5  13      334.53      260.84     83.60 o 
  13   5  13       11.63       43.18     65.85 o 
  15   5  13       65.01       38.66     66.83 o 
  -6   6  13     1050.34      999.12    258.95 o 
  -4   6  13      810.28      771.23     96.07 o 
  -2   6  13     1059.04     1051.74    164.95 o 
   0   6  13      352.80      455.49    129.62 o 
   2   6  13      824.54      724.28    147.55 o 
   4   6  13      441.21      366.64    176.91 o 
 -30   0  14      218.29      340.49    101.92 o 
 -28   0  14       96.03       64.83     79.99 o 
 -26   0  14      337.25      252.54     86.12 o 
 -24   0  14      440.97      462.03     94.25 o 
 -22   0  14        1.80       13.93     59.75 o 
 -20   0  14     2027.78     2184.92    126.79 o 
 -18   0  14       41.89      -11.73     32.27 o 
 -16   0  14     5632.99     5470.37    118.51 o 
 -14   0  14      152.59      295.40     36.21 o 
 -12   0  14    63129.00    65212.02    531.80 o 
 -10   0  14    28622.89    29720.16    299.59 o 
  -8   0  14    42625.29    41598.66    341.94 o 
  -6   0  14     2974.64     2741.21     76.25 o 
  -4   0  14    17273.20    16296.46    163.80 o 
  -2   0  14     1427.77     1749.04     45.94 o 
   0   0  14    46988.02    46446.47    401.90 o 
   2   0  14    11618.48    11403.98    137.97 o 
   4   0  14    51048.03    52019.92    461.44 o 
   6   0  14    20928.47    21659.03    241.07 o 
   8   0  14    33382.62    33482.09    307.21 o 
  10   0  14    16321.71    16319.25    211.49 o 
  12   0  14    10298.74    10047.70    213.48 o 
  14   0  14     2324.50     2356.04     99.19 o 
  16   0  14     1930.61     2038.05     98.79 o 
  18   0  14     2576.78     2494.55    115.10 o 
  20   0  14     5637.82     5241.89    239.01 o 
  22   0  14     2913.64     2874.43    211.52 o 
  24   0  14     1492.47     1365.93    183.32 o 
  26   0  14       38.56      125.80    101.27 o 
 -29   1  14       11.91        2.74     92.52 o 
 -27   1  14       56.99       75.32     48.20 o 
 -25   1  14       12.88       74.86     45.37 o 
 -23   1  14     1398.22     1500.30     90.04 o 
 -21   1  14      191.19      229.62     45.62 o 
 -19   1  14      672.21      627.65     63.23 o 
 -17   1  14        5.00      -15.79     34.34 o 
 -15   1  14      319.54      238.99     34.42 o 
 -13   1  14     1903.77     1900.93     47.21 o 
 -11   1  14     3104.48     2904.41     55.15 o 
  -9   1  14       14.42       15.56     12.05 o 
  -7   1  14     7964.65     8308.08     75.68 o 
  -5   1  14     4905.82     5024.24     62.98 o 
  -3   1  14     4211.75     4139.86     59.25 o 
  -1   1  14     2028.89     2422.51     36.69 o 
   1   1  14     4679.35     5536.54     68.94 o 
   3   1  14     3264.63     3581.41     50.16 o 
   5   1  14    10268.75    11063.63    107.62 o 
   7   1  14     1298.95     1382.55     39.36 o 
   9   1  14      957.99      958.43     38.12 o 
  11   1  14      147.58      128.96     26.04 o 
  13   1  14      346.91      460.83     53.52 o 
  15   1  14     3432.09     3234.90     69.69 o 
  17   1  14      846.77      615.62     61.05 o 
  19   1  14      552.34      568.44     66.41 o 
  21   1  14      168.20      201.74     53.25 o 
  23   1  14       51.44       61.09     50.87 o 
  25   1  14      403.59      456.20     86.46 o 
  27   1  14      142.01      128.20     71.28 o 
 -28   2  14       21.65       12.65     55.37 o 
 -26   2  14      245.58      204.58     61.22 o 
 -24   2  14        6.33       10.57     51.66 o 
 -22   2  14      208.31      131.44     55.66 o 
 -20   2  14     1990.13     1972.19    142.84 o 
 -18   2  14       11.58       11.14     35.22 o 
 -16   2  14      733.38      647.40     49.36 o 
 -14   2  14       11.93        2.42     21.01 o 
 -12   2  14    14093.87    14033.01    225.71 o 
 -10   2  14     4763.84     4736.61    122.95 o 
  -8   2  14     8429.72     8042.14     94.70 o 
  -6   2  14       73.76       77.96     13.98 o 
  -4   2  14    29525.04    28620.21    300.96 o 
  -2   2  14    46539.00    47017.30    402.70 o 
   0   2  14    38879.66    39865.80    257.53 o 
   2   2  14     2387.04     2410.73     48.22 o 
   4   2  14     6863.48     6464.64     96.91 o 
   6   2  14     5919.19     5708.60     92.79 o 
   8   2  14    10070.41    10031.45    136.98 o 
  10   2  14     2765.65     2780.60    115.80 o 
  12   2  14     7877.90     7547.92    157.63 o 
  14   2  14     9186.33     9044.83    170.48 o 
  16   2  14    11135.17    11145.66    311.36 o 
  18   2  14       18.17      -10.26     41.89 o 
  20   2  14      440.82      464.26     73.20 o 
  22   2  14      815.39      994.15     98.81 o 
  24   2  14      349.94      370.78     75.86 o 
  26   2  14        3.40       71.73     64.30 o 
 -25   3  14      448.93      124.23    120.50 o 
 -23   3  14     1889.60     1971.55    287.03 o 
 -21   3  14      815.99      824.79    108.55 o 
 -19   3  14     4891.68     4860.02    192.43 o 
 -17   3  14     4076.79     3773.14    169.03 o 
 -15   3  14     4753.51     5173.60    185.47 o 
 -13   3  14       44.01       25.38     44.83 o 
 -11   3  14     1128.44      964.38     91.30 o 
  -9   3  14     1101.16     1040.79     88.94 o 
  -7   3  14      560.73      525.61     67.56 o 
  -5   3  14      328.77      409.24     47.89 o 
  -3   3  14    12339.71    12154.96    209.07 o 
  -1   3  14     2126.63     2380.63     91.67 o 
   1   3  14     6553.47     7064.98    133.34 o 
   3   3  14     1261.50     1362.63     59.96 o 
   5   3  14     1275.25     1291.93     83.04 o 
   7   3  14     3393.26     3488.23    104.77 o 
   9   3  14      388.02      328.55     53.45 o 
  11   3  14     1218.30     1188.49    102.46 o 
  13   3  14      157.59      163.95     49.33 o 
  15   3  14      747.79      791.01     83.97 o 
  17   3  14       83.50       48.06     58.29 o 
  19   3  14        5.70       42.54     64.10 o 
  21   3  14      118.86      154.18     85.13 o 
  23   3  14      832.03     1178.81    138.85 o 
 -22   4  14      159.01      136.85     96.92 o 
 -20   4  14       82.58       48.85     67.52 o 
 -18   4  14      381.23      352.63     83.77 o 
 -16   4  14      570.08      395.23     80.26 o 
 -14   4  14      207.14      253.36     71.94 o 
 -12   4  14      319.77      317.84     70.06 o 
 -10   4  14      565.92      600.38    102.63 o 
  -8   4  14     3060.40     2627.36    226.76 o 
  -6   4  14       32.09       69.60     62.16 o 
  -4   4  14      120.02      113.14     52.85 o 
  -2   4  14      274.66      203.27     57.10 o 
   0   4  14     2891.64     2959.84    113.91 o 
   2   4  14      656.83      753.33     86.57 o 
   4   4  14        4.31      -16.33     46.20 o 
   6   4  14      444.80      444.08     64.46 o 
   8   4  14      910.49      807.97     81.17 o 
  10   4  14      759.27      630.55    106.95 o 
  12   4  14       28.18        2.08     49.26 o 
  14   4  14       85.61       27.33     52.55 o 
  16   4  14       43.50       51.63     65.67 o 
  18   4  14       58.54       63.95    100.29 o 
  20   4  14      332.26      422.74     89.17 o 
 -17   5  14      170.81      275.30     85.21 o 
 -15   5  14      892.02      852.26    178.52 o 
 -13   5  14      277.15      193.53     76.32 o 
 -11   5  14     1150.41     1253.90    129.39 o 
  -9   5  14      600.03      689.67    109.98 o 
  -7   5  14     2188.97     1864.44    169.09 o 
  -5   5  14     1653.91     1368.48    127.69 o 
  -3   5  14     1207.97     1175.85    119.35 o 
  -1   5  14      131.15       24.04     72.25 o 
   1   5  14       80.10      -19.99     70.23 o 
   3   5  14      277.42      236.86     93.44 o 
   5   5  14      718.08      779.14    102.83 o 
   7   5  14      735.13      784.87    106.73 o 
   9   5  14       18.97        7.26     63.62 o 
  11   5  14      311.08      396.00     93.20 o 
  13   5  14        1.17       60.16     88.55 o 
  15   5  14      626.31      730.71    202.55 o 
  -4   6  14      157.96      294.85    156.40 o 
  -2   6  14       47.62      -29.96     81.93 o 
   0   6  14       24.90       51.46     87.91 o 
   2   6  14       22.80       -2.56    115.37 o 
 -29   1  15      843.93      686.17    115.46 o 
 -27   1  15      142.93      150.14     60.72 o 
 -25   1  15     1881.74     2024.72    101.02 o 
 -23   1  15      443.89      554.85     62.67 o 
 -21   1  15     8467.06     8069.72    167.25 o 
 -19   1  15      649.03      778.60     67.46 o 
 -17   1  15    13785.26    13628.73    236.13 o 
 -15   1  15     2829.98     2794.65     79.65 o 
 -13   1  15    15871.71    14775.10    161.35 o 
 -11   1  15     8883.17     8470.30     87.73 o 
  -9   1  15    29131.16    28193.71    200.93 o 
  -7   1  15     6868.25     6365.83     77.68 o 
  -5   1  15    11268.39    10537.92    101.75 o 
  -3   1  15      321.17      498.72     24.70 o 
  -1   1  15     6826.60     5509.89     56.96 o 
   1   1  15    10986.92    10628.41    103.10 o 
   3   1  15    25652.24    25387.28    177.86 o 
   5   1  15    18192.85    18330.94    144.75 o 
   7   1  15    29379.31    30406.79    227.87 o 
   9   1  15     3884.51     3681.40     79.63 o 
  11   1  15     8660.58     8353.07    134.19 o 
  13   1  15     1143.37     1363.45     85.17 o 
  15   1  15     5306.41     5173.04    123.46 o 
  17   1  15        9.37      -35.45     35.45 o 
  19   1  15       41.19       35.15     41.88 o 
  21   1  15      242.86      242.86     57.69 o 
  23   1  15     1433.11     1131.28     94.33 o 
  25   1  15       10.79       -5.46     56.61 o 
 -28   2  15      911.59      806.09     85.79 o 
 -26   2  15       29.15      -45.51     45.51 o 
 -24   2  15     1425.59     1629.49    114.33 o 
 -22   2  15      122.08      166.82     60.20 o 
 -20   2  15      265.58      367.06     59.70 o 
 -18   2  15       33.41       27.11     29.36 o 
 -16   2  15     1200.95     1217.89     55.43 o 
 -14   2  15      177.75      205.18     60.30 o 
 -12   2  15     6829.26     6845.36    197.44 o 
 -10   2  15        0.46       13.83     24.71 o 
  -8   2  15     1313.00     1304.63     48.71 o 
  -6   2  15     2049.93     2187.84     43.46 o 
  -4   2  15     2490.94     2426.38     45.00 o 
  -2   2  15    12112.90    11515.65    157.62 o 
   0   2  15      255.06      314.96     19.96 o 
   2   2  15      336.53      357.73     26.91 o 
   4   2  15     1018.15     1116.80     42.88 o 
   6   2  15      606.81      525.82     32.50 o 
   8   2  15      985.21      989.66     47.43 o 
  10   2  15     3639.35     3806.28     93.07 o 
  12   2  15     2896.82     2987.59     96.68 o 
  14   2  15     4170.10     3811.15    158.83 o 
  16   2  15     1312.56     1289.71     89.94 o 
  18   2  15     1475.77     1629.53    175.41 o 
  20   2  15       88.40       64.27     51.65 o 
  22   2  15     1157.68     1385.48    106.18 o 
  24   2  15      210.93      258.37     70.37 o 
 -25   3  15      504.42      470.31    128.37 o 
 -23   3  15      219.50       92.21     71.76 o 
 -21   3  15     1349.83     1429.25    195.52 o 
 -19   3  15     1807.72     1625.39    157.70 o 
 -17   3  15     3717.13     3823.58    173.36 o 
 -15   3  15     1552.67     1618.31    119.40 o 
 -13   3  15      946.18      756.30     86.31 o 
 -11   3  15      285.51      216.13    102.55 o 
  -9   3  15      883.69      692.63     97.99 o 
  -7   3  15     2245.52     2059.48    111.81 o 
  -5   3  15     4405.48     4080.80    117.05 o 
  -3   3  15       46.51       75.89     35.17 o 
  -1   3  15     3104.04     3056.41    126.19 o 
   1   3  15     3190.97     3101.79    123.81 o 
   3   3  15     2957.04     2786.68    124.25 o 
   5   3  15      119.77      121.61     40.18 o 
   7   3  15       20.59       29.59     30.69 o 
   9   3  15     2273.32     2661.11    177.02 o 
  11   3  15     6526.87     5785.84    201.04 o 
  13   3  15     2359.47     2396.50    103.58 o 
  15   3  15     2097.05     2001.22    116.82 o 
  17   3  15       22.20       18.79     50.71 o 
  19   3  15        1.04       13.66     66.90 o 
  21   3  15       85.49       24.68     72.05 o 
  23   3  15      393.12      377.39    100.31 o 
 -22   4  15      199.95      215.20     90.61 o 
 -20   4  15     1300.83     1131.06    131.07 o 
 -18   4  15      161.24      148.44     78.50 o 
 -16   4  15     3147.28     3014.21    170.57 o 
 -14   4  15       87.99      141.66     73.57 o 
 -12   4  15     1163.94     1233.97    114.39 o 
 -10   4  15      240.95      214.11     63.37 o 
  -8   4  15      294.41      274.35     67.39 o 
  -6   4  15      338.72      381.38     73.32 o 
  -4   4  15      173.45      144.64     56.01 o 
  -2   4  15      456.92      463.70     73.61 o 
   0   4  15      930.50      819.32    137.44 o 
   2   4  15     4604.82     4625.06    169.54 o 
   4   4  15       84.44       66.46     55.66 o 
   6   4  15     6057.89     6116.85    432.55 o 
   8   4  15     1793.63     1644.02    131.60 o 
  10   4  15     2855.41     2862.11    171.71 o 
  12   4  15      406.68      352.01     67.72 o 
  14   4  15      852.51      823.36     92.84 o 
  16   4  15      813.90      941.75    121.79 o 
  18   4  15     2103.92     2146.82    151.48 o 
 -17   5  15        3.22       -7.78     77.60 o 
 -15   5  15       11.71      -43.09     61.96 o 
 -13   5  15      120.97      107.87     64.04 o 
 -11   5  15       31.40       23.89     56.78 o 
  -9   5  15       14.33       24.59     58.43 o 
  -7   5  15       73.98       66.71     61.20 o 
  -5   5  15      214.23      244.24     73.63 o 
  -3   5  15        2.06      -16.59     70.63 o 
  -1   5  15        0.14       32.00     77.03 o 
   1   5  15      654.24      539.90    117.46 o 
   3   5  15      110.31      -81.95    115.37 o 
   5   5  15      402.86      285.94     80.44 o 
   7   5  15       54.83      144.10     71.49 o 
   9   5  15       87.72      -11.76     64.59 o 
  11   5  15      234.91      236.63     85.99 o 
  13   5  15        0.03        4.13     73.49 o 
 -28   0  16     1334.51     1394.26    147.20 o 
 -26   0  16     7184.42     7872.82    286.75 o 
 -24   0  16     1147.64     1105.64    157.68 o 
 -22   0  16     4483.55     4718.07    311.51 o 
 -20   0  16      675.46      637.75     95.45 o 
 -18   0  16     4187.35     4629.93    367.92 o 
 -16   0  16     2037.99     1974.02    127.76 o 
 -14   0  16    20627.79    19844.34    240.56 o 
 -12   0  16    13350.42    13001.51    175.52 o 
 -10   0  16    42430.34    42080.45    396.59 o 
  -8   0  16     4713.71     4529.20     83.13 o 
  -6   0  16    13713.63    13482.02    160.61 o 
  -4   0  16    12315.53    13370.67    133.16 o 
  -2   0  16     5441.05     5052.05     76.99 o 
   0   0  16      749.19     1035.25     60.71 o 
   2   0  16    24240.98    25656.98    258.27 o 
   4   0  16        6.16       14.57     15.11 o 
   6   0  16     5816.23     5466.73    108.16 o 
   8   0  16     1373.14     1440.49     52.79 o 
  10   0  16    10504.63    10218.69    206.87 o 
  12   0  16      810.59      907.24     67.48 o 
  14   0  16      294.95      290.41     54.55 o 
  16   0  16      489.12      459.72     61.09 o 
  18   0  16     1205.61     1106.98    135.22 o 
  20   0  16     3936.66     3404.02    194.78 o 
  22   0  16      654.20      793.73    241.00 o 
  24   0  16      452.03      530.06     95.77 o 
  26   0  16     1102.11     1205.47    128.63 o 
 -29   1  16      299.67      348.61     72.09 o 
 -27   1  16       34.59       13.18     50.60 o 
 -25   1  16      335.64      346.87     91.04 o 
 -23   1  16     1219.69     1194.76     96.91 o 
 -21   1  16      646.40      611.45     60.16 o 
 -19   1  16     2188.69     2093.62    169.12 o 
 -17   1  16        0.19       47.97     32.70 o 
 -15   1  16       16.64        3.63     28.65 o 
 -13   1  16      158.50      111.31     28.17 o 
 -11   1  16     1792.86     1875.16     58.54 o 
  -9   1  16     2163.83     2140.55     43.50 o 
  -7   1  16     5534.30     5628.24     73.26 o 
  -5   1  16      701.81      745.97     34.02 o 
  -3   1  16     4185.09     4409.98     63.95 o 
  -1   1  16     2745.60     2735.58     40.85 o 
   1   1  16     2065.93     2122.39     40.77 o 
   3   1  16       40.40       26.27     12.58 o 
   5   1  16      689.42      666.98     28.09 o 
   7   1  16     6510.91     6906.31     87.43 o 
   9   1  16     2859.92     2971.57     68.24 o 
  11   1  16      597.19      563.30     42.90 o 
  13   1  16       30.41      -13.75     27.08 o 
  15   1  16      174.10      140.45     38.59 o 
  17   1  16      467.54      569.10     65.04 o 
  19   1  16       89.94       -3.82     42.29 o 
  21   1  16      709.68      573.17     71.75 o 
  23   1  16      123.39      172.69     57.84 o 
  25   1  16       34.10      -41.02     57.54 o 
 -28   2  16      298.07      312.32     67.85 o 
 -26   2  16      586.28      700.89     81.18 o 
 -24   2  16      260.80      363.61    111.30 o 
 -22   2  16     8530.92     7937.44    322.02 o 
 -20   2  16     7508.31     6814.09    172.08 o 
 -18   2  16     7040.97     6940.78    130.92 o 
 -16   2  16      120.13      142.66     28.73 o 
 -14   2  16     5458.00     5751.23    140.24 o 
 -12   2  16     6985.71     6901.45    148.85 o 
 -10   2  16    10027.44     9651.13    147.85 o 
  -8   2  16      266.07      262.83     29.23 o 
  -6   2  16    11168.62    11468.85    135.39 o 
  -4   2  16     9320.40     9106.24    116.18 o 
  -2   2  16    10906.36    10985.05    102.38 o 
   0   2  16       25.49       14.78     13.93 o 
   2   2  16     1475.69     1347.17     42.84 o 
   4   2  16       44.21       21.10     17.54 o 
   6   2  16      539.58      478.47     32.43 o 
   8   2  16     1641.00     1589.66     63.40 o 
  10   2  16       29.68       29.76     28.37 o 
  12   2  16      639.87      663.46     61.36 o 
  14   2  16      220.71      239.87     50.81 o 
  16   2  16     1262.23     1400.93     93.52 o 
  18   2  16        1.44        6.17     43.02 o 
  20   2  16     2492.44     2196.57    124.34 o 
  22   2  16       10.12        6.30     53.19 o 
  24   2  16       92.99       65.27     62.17 o 
 -25   3  16       13.46      -10.26     85.21 o 
 -23   3  16       14.49      -27.62     60.65 o 
 -21   3  16      491.89      274.03     79.82 o 
 -19   3  16        7.86        3.43     55.59 o 
 -17   3  16     1883.08     1657.30    125.67 o 
 -15   3  16      272.07      358.53     71.35 o 
 -13   3  16      658.85      536.31     79.74 o 
 -11   3  16     4369.26     4324.80    162.19 o 
  -9   3  16      610.55      590.78     74.35 o 
  -7   3  16     2053.30     2130.39    146.80 o 
  -5   3  16      791.60      795.06     62.70 o 
  -3   3  16     6399.29     6388.03    148.29 o 
  -1   3  16      947.49      855.64     64.39 o 
   1   3  16     8973.53     9296.43    219.98 o 
   3   3  16      163.83      209.64     54.67 o 
   5   3  16     1468.00     1568.51    144.90 o 
   7   3  16     1256.87     1286.51    135.81 o 
   9   3  16     3882.09     4149.60    202.74 o 
  11   3  16      818.73      965.17     92.94 o 
  13   3  16     6788.26     6738.09    161.39 o 
  15   3  16     5794.54     5871.44    251.23 o 
  17   3  16     3571.63     3625.23    183.52 o 
  19   3  16      947.38     1113.75    126.07 o 
  21   3  16      366.14      462.01     95.64 o 
  23   3  16     1431.74     1181.95    202.55 o 
 -22   4  16      598.85      703.81    164.08 o 
 -20   4  16      144.32      193.47     80.93 o 
 -18   4  16       12.63       -5.01     59.54 o 
 -16   4  16       78.17       93.63     60.90 o 
 -14   4  16      571.46      456.52     81.59 o 
 -12   4  16      392.49      382.44     77.44 o 
 -10   4  16        3.03       19.48     50.72 o 
  -8   4  16      114.37      135.15     59.20 o 
  -6   4  16      297.05      229.87     76.96 o 
  -4   4  16       86.27      180.62     60.84 o 
  -2   4  16        5.23      -50.97     60.23 o 
   0   4  16        9.96       20.60     48.30 o 
   2   4  16     1929.64     1786.75    118.27 o 
   4   4  16       56.06        6.08     51.79 o 
   6   4  16       89.04      110.13     58.71 o 
   8   4  16      320.19      284.73     68.10 o 
  10   4  16       15.02       80.59     61.29 o 
  12   4  16      201.38      175.98     71.25 o 
  14   4  16       92.11       77.72     56.76 o 
  16   4  16      269.00      195.93     69.15 o 
  18   4  16        0.70       -2.37     82.16 o 
 -15   5  16      276.57      346.58     90.87 o 
 -13   5  16        4.28      -25.09     58.71 o 
 -11   5  16     1933.34     2073.52    155.16 o 
  -9   5  16      403.36      346.49     83.52 o 
  -7   5  16     1532.51     1662.08    136.80 o 
  -5   5  16      560.10      723.40    135.27 o 
  -3   5  16     1825.80     2023.30    405.09 o 
  -1   5  16     1004.02     1248.79    292.28 o 
   1   5  16     2775.68     2927.42    614.05 o 
   3   5  16     1048.24      971.00    147.75 o 
   5   5  16      613.97      842.68    115.23 o 
   7   5  16     1424.19     1645.08    139.36 o 
   9   5  16     3048.77     2835.73    174.22 o 
  11   5  16      743.61      692.05    109.17 o 
  13   5  16      791.99      973.47    128.17 o 
 -29   1  17      812.06      829.91     92.24 o 
 -27   1  17     1722.96     2203.78    122.40 o 
 -25   1  17       37.29       33.15     50.51 o 
 -23   1  17      343.93      388.37     66.24 o 
 -21   1  17      221.13      287.17     71.79 o 
 -19   1  17     6386.09     6014.86    185.60 o 
 -17   1  17      704.35      842.53     73.64 o 
 -15   1  17     6586.88     6305.10    132.81 o 
 -13   1  17       76.55       68.66     25.72 o 
 -11   1  17    17222.17    17329.08    170.59 o 
  -9   1  17     3207.38     3367.32     62.41 o 
  -7   1  17     1994.92     1997.51     46.06 o 
  -5   1  17     5347.36     5700.14     67.65 o 
  -3   1  17     3536.17     3677.68     48.92 o 
  -1   1  17     2168.59     2030.16     41.05 o 
   1   1  17      540.20      594.48     23.76 o 
   3   1  17     1190.62      954.18     29.95 o 
   5   1  17     1252.54     1328.44     36.50 o 
   7   1  17     9886.79     9848.03    113.98 o 
   9   1  17     6252.16     6444.27    102.47 o 
  11   1  17     3310.00     3159.73     84.86 o 
  13   1  17      157.37      154.19     37.03 o 
  15   1  17     2774.82     2772.32     96.58 o 
  17   1  17     1056.61     1295.56     88.07 o 
  19   1  17     2775.49     3093.99    128.29 o 
  21   1  17     2784.36     2639.54    134.70 o 
  23   1  17      850.85      792.52     86.78 o 
  25   1  17     1367.62     1375.11    125.52 o 
 -26   2  17       68.55       77.97     56.57 o 
 -24   2  17     3011.95     2848.51    151.67 o 
 -22   2  17       14.23       13.04     50.90 o 
 -20   2  17     1394.00     1455.32     71.11 o 
 -18   2  17     1157.48     1089.18     61.49 o 
 -16   2  17      214.77      237.69     31.45 o 
 -14   2  17      243.50      200.37     51.07 o 
 -12   2  17     1462.63     1633.96    100.07 o 
 -10   2  17     3669.43     3540.67     88.19 o 
  -8   2  17     8987.16     8878.06    126.17 o 
  -6   2  17     1699.86     1808.87     57.06 o 
  -4   2  17     9343.08     8901.26    108.10 o 
  -2   2  17     6569.23     6337.65     88.25 o 
   0   2  17     7816.17     7945.75    135.49 o 
   2   2  17     1192.96     1238.44     46.87 o 
   4   2  17     3097.88     3179.76     62.13 o 
   6   2  17     1916.31     1873.60     55.28 o 
   8   2  17     3362.68     3469.25     79.95 o 
  10   2  17      642.38      836.68     52.93 o 
  12   2  17      104.61       93.93     39.95 o 
  14   2  17     1301.02     1359.62    110.65 o 
  16   2  17     3458.73     3219.95    130.11 o 
  18   2  17     3030.22     3316.29    138.03 o 
  20   2  17        9.04       -3.14     48.46 o 
  22   2  17        1.53       57.80     51.86 o 
  24   2  17      258.27      213.83     69.23 o 
 -25   3  17       33.84      -16.18     92.72 o 
 -23   3  17      353.02      401.64     90.62 o 
 -21   3  17       82.43      107.62     70.69 o 
 -19   3  17     1324.47     1360.06    123.28 o 
 -17   3  17       54.62       63.24     54.77 o 
 -15   3  17       65.65       54.13     52.80 o 
 -13   3  17      323.85      159.90     57.32 o 
 -11   3  17     2060.14     2031.62    119.61 o 
  -9   3  17      546.97      618.34     74.22 o 
  -7   3  17     3505.18     3391.79    138.45 o 
  -5   3  17      981.32     1009.42     94.52 o 
  -3   3  17     1811.24     1756.95     84.63 o 
  -1   3  17     4516.97     4249.48    170.15 o 
   1   3  17        7.97       16.17     45.14 o 
   3   3  17     1157.82     1179.72     91.24 o 
   5   3  17        9.43      -13.10     41.87 o 
   7   3  17     1902.71     1989.82    149.32 o 
   9   3  17      519.45      712.29     83.33 o 
  11   3  17       10.99      -17.55     41.21 o 
  13   3  17       99.98       79.16     49.97 o 
  15   3  17      597.58      582.94     90.22 o 
  17   3  17     2140.25     2080.59    230.54 o 
  19   3  17     1710.12     1710.90    145.65 o 
  21   3  17      510.50      391.72     95.00 o 
 -22   4  17       39.94       12.15     89.40 o 
 -20   4  17      616.59      590.78    144.08 o 
 -18   4  17     1086.13     1194.96    166.14 o 
 -16   4  17     4005.28     4210.82    198.60 o 
 -14   4  17      930.82      905.23    108.69 o 
 -12   4  17     4212.09     4009.64    180.16 o 
 -10   4  17     2999.54     3331.15    163.73 o 
  -8   4  17     6578.46     6459.67    212.16 o 
  -6   4  17     1362.05     1423.18    113.57 o 
  -4   4  17     4670.80     4779.05    177.72 o 
  -2   4  17     2611.63     2463.23    178.49 o 
   0   4  17     2381.27     2352.83    132.71 o 
   2   4  17     4260.57     4249.20    169.24 o 
   4   4  17     1736.01     1845.60    124.75 o 
   6   4  17      214.96      178.40     73.98 o 
   8   4  17     4358.39     3988.47    175.65 o 
  10   4  17     2725.37     2767.70    231.76 o 
  12   4  17     2151.52     2123.25    253.90 o 
  14   4  17      382.81      390.37     75.23 o 
  16   4  17      419.86      428.09     84.00 o 
  18   4  17      347.89      399.86    104.47 o 
 -15   5  17       52.42       18.26     70.58 o 
 -13   5  17      174.45      145.60     70.40 o 
 -11   5  17       35.28       10.14     62.69 o 
  -9   5  17       87.67        4.65     61.11 o 
  -7   5  17       12.90       29.77     62.90 o 
  -5   5  17      435.89      495.30    212.80 o 
  -3   5  17      255.67      272.94    153.83 o 
  -1   5  17       12.99       25.64     75.88 o 
   1   5  17      312.91      171.50    161.52 o 
   3   5  17      159.65      192.76     88.63 o 
   5   5  17       36.10       68.72     63.48 o 
   7   5  17      324.97      267.43     83.49 o 
   9   5  17      261.08      269.97     99.29 o 
  11   5  17      107.65       88.32     78.20 o 
  13   5  17      148.04       97.43    135.89 o 
 -28   0  18      901.74      703.35    120.01 o 
 -26   0  18      242.56       88.08     83.33 o 
 -24   0  18     1699.43     1781.84    148.88 o 
 -22   0  18      145.59       45.38     98.71 o 
 -20   0  18     1925.70     1806.86    143.58 o 
 -18   0  18     1030.65     1036.89    125.63 o 
 -16   0  18      123.54      103.32     60.71 o 
 -14   0  18     2690.85     2775.40    294.85 o 
 -12   0  18     3333.59     3399.18    223.06 o 
 -10   0  18     2416.93     2502.99     65.36 o 
  -8   0  18     1561.89     1421.16     42.38 o 
  -6   0  18    10628.95    10878.59    133.66 o 
  -4   0  18       21.56        2.21     14.33 o 
  -2   0  18     5165.72     4660.92     60.80 o 
   0   0  18    35373.90    37640.49    318.20 o 
   2   0  18    25241.70    25202.06    319.90 o 
   4   0  18    10629.03    10183.64    131.10 o 
   6   0  18     2372.29     2399.98     63.99 o 
   8   0  18    21730.03    20708.71    226.13 o 
  10   0  18    20361.51    20197.40    286.80 o 
  12   0  18     1691.79     1834.65     92.04 o 
  14   0  18      437.30      393.64     55.67 o 
  16   0  18     1203.80     1644.82     96.25 o 
  18   0  18     3481.60     3457.54    136.41 o 
  20   0  18     7427.31     7566.29    261.60 o 
  22   0  18     1974.11     1706.20    202.55 o 
  24   0  18     2524.90     2875.93    167.20 o 
  26   0  18     1492.11     1471.15    480.73 o 
 -27   1  18       66.51        4.17     52.53 o 
 -25   1  18      613.67      576.06     75.86 o 
 -23   1  18      660.72      648.66     73.55 o 
 -21   1  18      151.02      165.14     57.87 o 
 -19   1  18       26.88       36.35     47.73 o 
 -17   1  18      640.50      659.45     65.50 o 
 -15   1  18     1232.62     1205.24     68.43 o 
 -13   1  18     1564.36     1577.05     51.32 o 
 -11   1  18     1168.12     1189.68     43.73 o 
  -9   1  18      550.64      493.11     29.77 o 
  -7   1  18     2882.20     3223.28     59.08 o 
  -5   1  18     2953.29     2992.98     48.87 o 
  -3   1  18     1191.20     1514.16     32.49 o 
  -1   1  18      182.63      139.14     12.45 o 
   1   1  18      685.99      635.77     24.94 o 
   3   1  18     2269.36     2325.61     44.24 o 
   5   1  18      344.89      337.10     26.35 o 
   7   1  18      696.58      743.22     39.06 o 
   9   1  18       18.60       20.51     20.67 o 
  11   1  18      519.27      557.68     45.80 o 
  13   1  18     3568.47     3479.28    102.81 o 
  15   1  18      321.93      348.02     47.30 o 
  17   1  18        5.76       23.13     40.51 o 
  19   1  18       37.98       46.04     42.66 o 
  21   1  18        0.32       48.35     49.49 o 
  23   1  18      168.71      187.97     61.37 o 
  25   1  18      245.09      207.55     81.01 o 
 -26   2  18       10.90       -6.92     62.24 o 
 -24   2  18      407.65      530.48     84.19 o 
 -22   2  18       43.99       16.66     39.63 o 
 -20   2  18      540.93      551.69     51.16 o 
 -18   2  18      235.99      225.83     36.13 o 
 -16   2  18      169.61      111.90     27.23 o 
 -14   2  18     2423.72     2269.24    182.44 o 
 -12   2  18      888.67      912.51     65.39 o 
 -10   2  18     1234.41     1350.51     64.40 o 
  -8   2  18       19.47       16.51     21.65 o 
  -6   2  18    13070.83    13489.64    162.41 o 
  -4   2  18     3009.55     3016.86     65.12 o 
  -2   2  18    16627.30    16463.42    179.92 o 
   0   2  18     5227.90     5428.69    115.73 o 
   2   2  18     8322.11     7964.51    163.17 o 
   4   2  18     3286.99     3032.30     84.47 o 
   6   2  18      979.49     1113.88     66.10 o 
   8   2  18      117.96      101.88     29.82 o 
  10   2  18       24.96       47.44     32.65 o 
  12   2  18     2524.23     2613.89    109.43 o 
  14   2  18     2649.98     2444.93    111.46 o 
  16   2  18     6117.65     6189.52    235.76 o 
  18   2  18      237.52      394.25     90.30 o 
  20   2  18     1861.26     2329.99    171.71 o 
  22   2  18     2010.34     1994.76    138.05 o 
  24   2  18      466.02      495.97     84.47 o 
 -25   3  18      588.99      683.28    147.83 o 
 -23   3  18      471.84      465.10     95.73 o 
 -21   3  18     2141.73     2235.12    157.40 o 
 -19   3  18     1880.12     1883.40    142.20 o 
 -17   3  18     3071.54     2843.83    157.31 o 
 -15   3  18      465.12      545.14    134.53 o 
 -13   3  18     2009.74     2184.78    136.66 o 
 -11   3  18      997.22     1114.90     99.62 o 
  -9   3  18     3834.58     3815.76    224.03 o 
  -7   3  18     2815.44     2788.74    129.58 o 
  -5   3  18     2073.99     2054.56     91.29 o 
  -3   3  18    12579.05    11860.00    253.07 o 
  -1   3  18    11529.28    10945.48    281.67 o 
   1   3  18     4574.09     4817.85    160.31 o 
   3   3  18     1208.86     1238.23     93.69 o 
   5   3  18      718.92      568.90     74.32 o 
   7   3  18     2623.62     2672.16    132.40 o 
   9   3  18     1988.33     2083.01    104.14 o 
  11   3  18        4.35       -5.78     44.29 o 
  13   3  18      393.02      252.08     60.95 o 
  15   3  18       14.55       34.79     59.49 o 
  17   3  18        0.35      -31.55     62.58 o 
  19   3  18        7.83       63.51     71.50 o 
  21   3  18      155.35      160.60     69.81 o 
 -20   4  18       25.12       -5.58     64.04 o 
 -18   4  18      184.66       27.32     65.95 o 
 -16   4  18      173.27      216.32     78.94 o 
 -14   4  18      153.27       83.42     95.80 o 
 -12   4  18       48.49       50.34     71.69 o 
 -10   4  18     1536.32     1240.10    112.81 o 
  -8   4  18     1140.50     1019.60    104.47 o 
  -6   4  18     1231.93     1264.63    111.65 o 
  -4   4  18       99.58      135.89     74.33 o 
  -2   4  18       39.94      208.23     83.34 o 
   0   4  18       52.09       48.79     67.06 o 
   2   4  18      150.91      156.97     61.36 o 
   4   4  18      127.71       34.91     53.93 o 
   6   4  18      483.43      439.51    135.02 o 
   8   4  18     1394.24     1352.16    119.96 o 
  10   4  18     1474.82     1444.41    125.35 o 
  12   4  18      106.71       15.57     65.48 o 
  14   4  18       16.11       15.16     58.28 o 
  16   4  18       21.92       50.23     93.35 o 
  18   4  18        6.53       59.39     83.52 o 
 -15   5  18      434.13      399.92     94.65 o 
 -13   5  18     1343.86     1269.56    185.63 o 
 -11   5  18      958.69     1048.14    122.90 o 
  -9   5  18     3067.10     3069.72    314.42 o 
  -7   5  18      988.06     1026.27    154.78 o 
  -5   5  18     1624.36     1202.70    161.08 o 
  -3   5  18     1162.80     1262.41    269.21 o 
  -1   5  18     1406.47     1109.64    153.19 o 
   1   5  18      623.73      585.83    215.37 o 
   3   5  18     1176.31     1197.31    158.00 o 
   5   5  18      423.87      211.07     76.36 o 
   7   5  18       47.29      -44.82     63.10 o 
   9   5  18      516.00      496.76     97.65 o 
  11   5  18      293.19      426.23    101.07 o 
 -27   1  19      299.80      141.45     62.09 o 
 -25   1  19      122.02      154.22     57.96 o 
 -23   1  19     1054.90     1184.60     91.84 o 
 -21   1  19      187.26      221.05     62.96 o 
 -19   1  19      228.09      304.94     64.56 o 
 -17   1  19      248.57      248.49     66.43 o 
 -15   1  19     5760.76     5724.96    144.10 o 
 -13   1  19     8498.58     8278.33    128.84 o 
 -11   1  19     9139.65     9257.72    175.40 o 
  -9   1  19     2485.88     2285.29     53.34 o 
  -7   1  19     9612.24     9200.70    100.55 o 
  -5   1  19    17923.73    17329.77    142.23 o 
  -3   1  19     2499.25     2267.13     40.54 o 
  -1   1  19    10061.04     9316.96     85.41 o 
   1   1  19     9469.32     9864.56    105.00 o 
   3   1  19    23491.77    23278.99    173.77 o 
   5   1  19     7811.55     7622.03     96.89 o 
   7   1  19    26255.18    26822.90    244.11 o 
   9   1  19    18127.20    18237.43    219.46 o 
  11   1  19     8480.76     8598.74    145.20 o 
  13   1  19       26.47       32.13     32.45 o 
  15   1  19     4809.12     4925.82    184.92 o 
  17   1  19     4818.44     4729.41    184.29 o 
  19   1  19     1715.28     1687.25    128.35 o 
  21   1  19      786.72      961.35     89.09 o 
  23   1  19      684.10      641.66     82.74 o 
  25   1  19      302.61      247.26     77.98 o 
 -26   2  19      534.27      687.70     93.88 o 
 -24   2  19      377.51      325.49     66.57 o 
 -22   2  19      980.99     1063.96     92.81 o 
 -20   2  19      758.77      693.62     73.19 o 
 -18   2  19     2846.89     2746.37     81.96 o 
 -16   2  19      863.98      832.36     69.84 o 
 -14   2  19      100.21      153.95     42.29 o 
 -12   2  19     2760.17     2696.33    100.60 o 
 -10   2  19     1140.60     1185.16     65.26 o 
  -8   2  19      237.82      219.07     30.85 o 
  -6   2  19      135.13      127.37     26.70 o 
  -4   2  19     5462.14     5236.71     87.37 o 
  -2   2  19     6518.96     6573.51    106.71 o 
   0   2  19     1654.03     1734.45     58.68 o 
   2   2  19       36.35      -20.82     26.63 o 
   4   2  19      163.85      168.99     37.80 o 
   6   2  19     2840.63     2861.18     86.70 o 
   8   2  19     1558.97     1500.65     72.12 o 
  10   2  19     1565.62     1654.84     87.26 o 
  12   2  19      113.41       56.83     41.49 o 
  14   2  19        2.67       70.80     44.95 o 
  16   2  19       65.72       94.19     50.94 o 
  18   2  19      215.39      225.71     60.79 o 
  20   2  19       72.58        2.00     51.48 o 
  22   2  19     1280.08     1210.22    116.94 o 
 -25   3  19       35.68        0.22     93.35 o 
 -23   3  19       66.68       12.94     69.34 o 
 -21   3  19      244.14      258.62     76.26 o 
 -19   3  19     1356.04     1163.85    120.50 o 
 -17   3  19     1163.60     1090.74    110.31 o 
 -15   3  19     1443.10     1551.01    119.36 o 
 -13   3  19      718.25      675.56     87.02 o 
 -11   3  19     1470.49     1384.61    106.94 o 
  -9   3  19      307.52      273.99     60.55 o 
  -7   3  19       92.02      121.85     48.75 o 
  -5   3  19     2239.11     2434.92    129.15 o 
  -3   3  19     4774.36     4485.61    152.31 o 
  -1   3  19     9359.32     9002.96    348.96 o 
   1   3  19     4482.45     4130.69    150.61 o 
   3   3  19      261.94      195.47     56.22 o 
   5   3  19      766.85      765.77     82.86 o 
   7   3  19     3159.67     3079.59    143.54 o 
   9   3  19     2844.73     3042.48    145.09 o 
  11   3  19     2054.47     2280.92    208.27 o 
  13   3  19      843.42      891.60    105.27 o 
  15   3  19     2537.95     2569.88    155.74 o 
  17   3  19     1172.22      891.41    112.89 o 
  19   3  19      148.31      128.58     76.94 o 
  21   3  19       82.52       29.31     62.88 o 
 -20   4  19      196.16      268.11    143.57 o 
 -18   4  19     1036.97     1005.57    145.51 o 
 -16   4  19      534.22      407.20    118.55 o 
 -14   4  19      237.58      171.21     66.63 o 
 -12   4  19      325.82      424.56     99.96 o 
 -10   4  19     1882.41     1853.89    131.54 o 
  -8   4  19     3430.59     3104.16    156.34 o 
  -6   4  19     1387.43     1321.31    148.36 o 
  -4   4  19       20.38      139.72     77.03 o 
  -2   4  19      164.94      198.00     84.17 o 
   0   4  19       84.24       59.00     56.76 o 
   2   4  19      318.66      246.32     69.77 o 
   4   4  19      207.62      167.45     70.89 o 
   6   4  19      600.32      660.84     91.01 o 
   8   4  19       56.18       66.75     59.38 o 
  10   4  19      191.72      299.48    106.48 o 
  12   4  19      255.55       51.25     73.73 o 
  14   4  19      313.62      238.17     84.35 o 
  16   4  19       60.98       42.89     93.58 o 
 -13   5  19        6.28       -6.40     67.25 o 
 -11   5  19        0.76       45.30     66.39 o 
  -9   5  19      104.38      134.90     91.43 o 
  -7   5  19       49.58      202.36     97.85 o 
  -5   5  19      121.46       31.91    121.78 o 
  -3   5  19      867.08      914.13    146.75 o 
  -1   5  19       33.35      -15.63     74.54 o 
   1   5  19      494.09      315.45    105.77 o 
   3   5  19       32.07       89.90     86.51 o 
   5   5  19        4.78        9.44     66.32 o 
   7   5  19      151.03      178.29     77.29 o 
   9   5  19       36.90      -48.01     68.39 o 
  11   5  19       51.46       13.07     75.33 o 
 -28   0  20      123.61      150.79     91.54 o 
 -26   0  20     3315.60     3582.49    206.30 o 
 -24   0  20     4119.46     4241.87    214.38 o 
 -22   0  20     2772.40     2775.07    172.42 o 
 -20   0  20      677.33      884.97    108.33 o 
 -18   0  20     6265.35     6473.52    232.17 o 
 -16   0  20     5428.05     5496.35    205.87 o 
 -14   0  20     7088.29     6882.07    224.34 o 
 -12   0  20     5692.25     5092.67    178.80 o 
 -10   0  20    20378.38    20149.98    305.01 o 
  -8   0  20    17048.74    16774.25    658.41 o 
  -6   0  20    15568.23    14694.74    389.52 o 
  -4   0  20      622.48      661.81     36.36 o 
  -2   0  20     2337.54     2050.85     41.62 o 
   0   0  20     4910.31     4734.46     79.36 o 
   2   0  20    47258.77    50019.52    417.75 o 
   4   0  20    11490.52    11381.44    154.03 o 
   6   0  20     4384.79     4272.56     87.81 o 
   8   0  20      248.70      233.56     39.86 o 
  10   0  20    24693.92    24981.94    329.46 o 
  12   0  20      568.69      494.28     59.16 o 
  14   0  20     4980.63     4626.62    219.08 o 
  16   0  20       97.83      119.43     48.54 o 
  18   0  20     1589.25     1588.00    102.04 o 
  20   0  20     1496.69     1277.35     98.74 o 
  22   0  20       19.63        8.69     82.04 o 
  24   0  20       80.44       46.94     67.35 o 
 -27   1  20        7.21       95.05     59.83 o 
 -25   1  20       97.57      115.38     58.36 o 
 -23   1  20      875.02     1319.18    238.99 o 
 -21   1  20      275.82      347.01     72.39 o 
 -19   1  20       54.35       53.45     52.27 o 
 -17   1  20       87.78        7.84     44.36 o 
 -15   1  20      139.91      208.67     42.87 o 
 -13   1  20       43.78       67.41     34.11 o 
 -11   1  20     3936.99     3981.41    106.10 o 
  -9   1  20      156.34      188.40     25.02 o 
  -7   1  20       78.37      119.49     18.78 o 
  -5   1  20     2119.09     2175.98     48.59 o 
  -3   1  20      340.78      395.30     21.03 o 
  -1   1  20      383.49      433.56     31.49 o 
   1   1  20      709.24      817.77     46.06 o 
   3   1  20      224.18      281.87     24.41 o 
   5   1  20       44.59       27.65     17.41 o 
   7   1  20     1749.85     1725.69     58.85 o 
   9   1  20      445.38      486.36     43.37 o 
  11   1  20      409.24      401.06     47.52 o 
  13   1  20        3.44      -18.13     30.30 o 
  15   1  20        7.05       13.07     34.82 o 
  17   1  20     2593.96     2619.74    117.81 o 
  19   1  20       74.49       89.90     49.18 o 
  21   1  20      113.74       51.97     50.68 o 
  23   1  20        7.64       46.17     55.03 o 
 -26   2  20      234.16      155.12     55.19 o 
 -24   2  20     1535.42     1260.06     82.68 o 
 -22   2  20     3379.68     3455.14    119.16 o 
 -20   2  20     4579.43     4342.57    160.56 o 
 -18   2  20     4340.44     4147.47     97.61 o 
 -16   2  20     2359.17     2489.04    106.14 o 
 -14   2  20     2097.51     2316.81     99.92 o 
 -12   2  20      788.85      856.57     65.82 o 
 -10   2  20     3096.42     3064.31     85.45 o 
  -8   2  20     1822.26     1918.53     63.15 o 
  -6   2  20     3389.75     3385.85     73.01 o 
  -4   2  20     5791.82     5930.63    103.02 o 
  -2   2  20    13211.87    13260.81    182.35 o 
   0   2  20     6464.44     6780.25    111.88 o 
   2   2  20     6184.27     6397.52    182.07 o 
   4   2  20     1459.42     1479.32     75.78 o 
   6   2  20      303.23      310.38     64.02 o 
   8   2  20     1828.14     1756.97     92.52 o 
  10   2  20     3890.39     3873.22    123.22 o 
  12   2  20     1545.79     1484.27    120.27 o 
  14   2  20       57.67       50.94     44.68 o 
  16   2  20       66.39       32.50     48.99 o 
  18   2  20      808.52      796.49     95.59 o 
  20   2  20       37.14       38.56     53.58 o 
  22   2  20       75.55       90.13     61.47 o 
 -23   3  20      466.64      329.75    101.29 o 
 -21   3  20      695.74      722.96    109.11 o 
 -19   3  20      827.24      755.54    135.18 o 
 -17   3  20     3034.44     2418.86    149.19 o 
 -15   3  20      107.76      111.97     55.09 o 
 -13   3  20       14.03       28.52     49.49 o 
 -11   3  20      492.42      366.84     70.55 o 
  -9   3  20     1289.42     1029.34     93.14 o 
  -7   3  20      615.47      560.82     74.63 o 
  -5   3  20     6802.54     5960.41    328.00 o 
  -3   3  20     4448.44     4594.16    157.41 o 
  -1   3  20     1538.47     1372.47    130.34 o 
   1   3  20     1887.03     1697.52    106.39 o 
   3   3  20     1446.92     1315.53    176.40 o 
   5   3  20     2033.84     2080.62    205.16 o 
   7   3  20       14.89      -11.41     45.96 o 
   9   3  20     2773.62     2820.29    147.46 o 
  11   3  20     3382.39     3203.55    201.11 o 
  13   3  20     5977.79     5893.06    267.86 o 
  15   3  20     1247.78     1171.17    120.99 o 
  17   3  20      693.88      783.66    109.81 o 
  19   3  20      283.02      127.72     70.68 o 
 -20   4  20        5.16      -49.71     65.25 o 
 -18   4  20        5.17      -48.33     60.84 o 
 -16   4  20      132.24       97.52     64.50 o 
 -14   4  20       86.28       11.72     60.59 o 
 -12   4  20      611.96      672.64     97.02 o 
 -10   4  20      531.54      762.27    108.96 o 
  -8   4  20     1717.53     1608.43    139.80 o 
  -6   4  20      339.10      363.79     96.10 o 
  -4   4  20      118.39       40.19     64.34 o 
  -2   4  20       46.70       59.00     65.26 o 
   0   4  20      203.69      219.97     67.39 o 
   2   4  20     1122.80     1135.11    147.62 o 
   4   4  20       44.03       55.19     54.22 o 
   6   4  20      203.36      127.10     63.52 o 
   8   4  20      169.62      120.73     66.04 o 
  10   4  20      727.14      621.27    132.54 o 
  12   4  20       75.89      102.36     71.24 o 
  14   4  20      107.20       17.11     85.42 o 
  16   4  20        6.01       34.46     98.69 o 
 -13   5  20      103.86      130.91     73.20 o 
 -11   5  20       36.89       -0.58     65.47 o 
  -9   5  20        0.93      -34.28     77.89 o 
  -7   5  20       45.69       74.35     87.02 o 
  -5   5  20       68.25       29.12     86.85 o 
  -3   5  20      227.86      332.02    108.78 o 
  -1   5  20       84.40       63.56     85.42 o 
   1   5  20      737.33      799.70    140.42 o 
   3   5  20      569.10      582.31    128.09 o 
   5   5  20      676.76      823.12    114.23 o 
   7   5  20      834.38      755.26    150.82 o 
   9   5  20     1124.53     1439.76    142.49 o 
 -27   1  21     1023.25     1403.09    153.76 o 
 -25   1  21     1154.81     1291.10    128.78 o 
 -23   1  21     2743.38     2957.67    155.28 o 
 -21   1  21      357.14      484.53     98.49 o 
 -19   1  21     2357.06     2352.33    142.93 o 
 -17   1  21     2408.71     2532.13    101.57 o 
 -15   1  21    17644.20    17467.83    261.55 o 
 -13   1  21     6863.17     6799.60    168.38 o 
 -11   1  21    15449.36    15127.19    221.71 o 
  -9   1  21     2551.43     2570.74    122.12 o 
  -7   1  21     3256.16     3151.66     60.47 o 
  -5   1  21     1815.38     1867.78     48.80 o 
  -3   1  21     6098.43     6268.06     96.61 o 
  -1   1  21     2219.23     2271.56    101.08 o 
   1   1  21     2692.61     2774.42     82.11 o 
   3   1  21      259.28      244.84     29.90 o 
   5   1  21     2745.22     2549.67     74.23 o 
   7   1  21      199.95      193.99     34.01 o 
   9   1  21      236.31      277.22     36.87 o 
  11   1  21      215.36      217.20     40.67 o 
  13   1  21      436.18      441.03     52.64 o 
  15   1  21     3463.52     3405.54    111.53 o 
  17   1  21      115.05      138.39     50.39 o 
  19   1  21      598.01      595.03     74.25 o 
  21   1  21      421.08      516.09     75.15 o 
  23   1  21      973.93      940.24     94.64 o 
 -26   2  21      120.08       28.39     50.07 o 
 -24   2  21       38.62       31.61     46.77 o 
 -22   2  21      326.54      259.28     57.46 o 
 -20   2  21       17.63       56.34     39.03 o 
 -18   2  21       42.85      -13.24     39.86 o 
 -16   2  21      416.65      436.46     58.15 o 
 -14   2  21      990.12     1042.79    117.31 o 
 -12   2  21     5487.28     5235.25    146.92 o 
 -10   2  21     1012.30      973.51     81.09 o 
  -8   2  21      632.15      727.55     45.93 o 
  -6   2  21      419.26      448.16     35.17 o 
  -4   2  21     6486.76     6335.40    123.06 o 
  -2   2  21      205.58      192.57     39.64 o 
   0   2  21     1673.43     1720.73     71.50 o 
   2   2  21     1600.20     1482.24     70.59 o 
   4   2  21     8516.60     8603.29    173.32 o 
   6   2  21     3372.21     3703.45    231.74 o 
   8   2  21      561.50      573.19     84.34 o 
  10   2  21       81.43       79.75     41.54 o 
  12   2  21     2570.40     2668.85    168.75 o 
  14   2  21     2066.97     2224.69    111.84 o 
  16   2  21     1103.37     1051.56    131.11 o 
  18   2  21      763.01      796.12     85.48 o 
  20   2  21      948.70     1019.13     98.92 o 
  22   2  21      162.44      157.39     65.97 o 
 -23   3  21     1265.00     1206.35    134.92 o 
 -21   3  21     1224.28     1401.80    134.14 o 
 -19   3  21      578.15      669.05    103.41 o 
 -17   3  21      861.91     1001.15    154.39 o 
 -15   3  21      872.53      840.08     63.49 o 
 -13   3  21      287.34      176.50     62.42 o 
 -11   3  21      779.03      686.17     94.05 o 
  -9   3  21      438.55      239.63     63.42 o 
  -7   3  21     2418.96     2445.21    126.19 o 
  -5   3  21     4664.75     3972.24    148.17 o 
  -3   3  21     6427.38     5879.84    180.96 o 
  -1   3  21      271.06      183.76     55.25 o 
   1   3  21      439.78      451.30     69.59 o 
   3   3  21        2.53      -38.27     43.80 o 
   5   3  21      178.44       73.95     52.14 o 
   7   3  21      786.43      771.64     88.69 o 
   9   3  21      220.23      369.08     93.80 o 
  11   3  21      306.42      217.82     85.99 o 
  13   3  21        0.25      101.70     84.29 o 
  15   3  21      938.75      942.00    142.69 o 
  17   3  21      445.32      607.48    205.43 o 
  19   3  21        4.58        9.01     56.38 o 
 -20   4  21      311.32      448.92    101.30 o 
 -18   4  21        8.12       -8.59     65.61 o 
 -16   4  21      696.22      665.59    104.82 o 
 -14   4  21      200.76      209.81     95.38 o 
 -12   4  21     1194.57     1102.07    114.69 o 
 -10   4  21      430.62      373.53     77.51 o 
  -8   4  21     2661.30     2723.93    197.21 o 
  -6   4  21      672.00      633.57    112.36 o 
  -4   4  21     1907.42     2173.83    194.86 o 
  -2   4  21      354.07      315.55    143.58 o 
   0   4  21      330.20      420.89     78.50 o 
   2   4  21      525.28      646.65     91.18 o 
   4   4  21     2817.84     3372.07    164.90 o 
   6   4  21      751.63      845.34    105.19 o 
   8   4  21     5795.56     5768.45    292.42 o 
  10   4  21     3300.96     2977.94    341.74 o 
  12   4  21     3363.13     3844.42    478.16 o 
  14   4  21      209.36      136.81    100.02 o 
  16   4  21      835.16      640.97    152.55 o 
 -13   5  21      124.84       59.82     74.01 o 
 -11   5  21      164.94      160.79     95.17 o 
  -9   5  21        0.18       15.89     85.61 o 
  -7   5  21      554.73      507.71    120.47 o 
  -5   5  21       22.14       -9.99     79.21 o 
  -3   5  21       18.74       88.10     87.80 o 
  -1   5  21      390.92      368.42    139.73 o 
   1   5  21      129.79      335.63    112.73 o 
   3   5  21        0.67      -19.48     87.58 o 
   5   5  21       37.86       71.23     85.94 o 
   7   5  21        0.24       19.63     72.24 o 
   9   5  21      104.24      168.37     82.20 o 
 -28   0  22      336.56      474.59    118.28 o 
 -26   0  22      911.95      939.68    134.67 o 
 -24   0  22     5598.06     5854.77    252.59 o 
 -22   0  22      140.75      186.41     81.93 o 
 -20   0  22      573.37      687.99    115.37 o 
 -18   0  22       15.98      -31.36     54.21 o 
 -16   0  22    10746.86    11045.38    302.20 o 
 -14   0  22       42.65      -41.78     48.85 o 
 -12   0  22     2057.65     1996.14    133.89 o 
 -10   0  22      168.76      216.70     45.53 o 
  -8   0  22      518.93      468.16     52.44 o 
  -6   0  22     3432.32     3645.64    166.23 o 
  -4   0  22     2235.50     2706.21     90.92 o 
  -2   0  22     1142.80     1133.76     67.29 o 
   0   0  22     1657.39     1770.65     78.76 o 
   2   0  22       11.52      -11.03     20.19 o 
   4   0  22     2034.89     2050.34     67.75 o 
   6   0  22     9322.79     9568.25    154.67 o 
   8   0  22     1442.00     1517.69     74.07 o 
  10   0  22     4232.77     4342.85    134.92 o 
  12   0  22     1854.05     1785.16     97.87 o 
  14   0  22     5933.94     5866.39    166.29 o 
  16   0  22      710.78      885.76    110.30 o 
  18   0  22     1017.75     1294.55    232.61 o 
  20   0  22      321.39      372.94     72.13 o 
  22   0  22     2376.42     2291.85    357.66 o 
  24   0  22     1689.11     1888.27    139.52 o 
 -27   1  22      241.10      283.51     72.55 o 
 -25   1  22      274.73      160.50     74.63 o 
 -23   1  22      311.28      346.74     78.47 o 
 -21   1  22       71.95      120.79     60.14 o 
 -19   1  22       83.61       44.29     56.57 o 
 -17   1  22      275.48      194.47     44.84 o 
 -15   1  22       55.90       61.59     52.93 o 
 -13   1  22        4.62       16.27     31.87 o 
 -11   1  22      715.73      651.22     52.55 o 
  -9   1  22     5174.73     5254.74    123.71 o 
  -7   1  22      263.99      248.61     30.78 o 
  -5   1  22     2946.92     3139.30     80.30 o 
  -3   1  22       86.57       73.36     15.48 o 
  -1   1  22     2760.52     2962.83     68.56 o 
   1   1  22      167.37      166.75     28.40 o 
   3   1  22     1381.20     1293.92     52.44 o 
   5   1  22      188.69      220.71     33.58 o 
   7   1  22     1773.58     1947.22     71.59 o 
   9   1  22     3666.67     3663.15    102.76 o 
  11   1  22      753.94      821.62     71.91 o 
  13   1  22     1979.69     1986.85    108.95 o 
  15   1  22      240.80      279.31     50.39 o 
  17   1  22       96.73      103.21     49.10 o 
  19   1  22       18.28       89.24     51.25 o 
  21   1  22      125.83       75.38     53.41 o 
  23   1  22      124.28       73.55     59.48 o 
 -26   2  22       29.53       28.67     51.70 o 
 -24   2  22      218.08      242.73     55.24 o 
 -22   2  22      420.06      336.64     53.32 o 
 -20   2  22     2490.48     2598.55    222.10 o 
 -18   2  22      385.10      243.95     63.74 o 
 -16   2  22       24.36       16.54     49.24 o 
 -14   2  22       54.48       41.05     40.04 o 
 -12   2  22      957.81     1039.30     72.36 o 
 -10   2  22     3380.16     3211.07    107.48 o 
  -8   2  22     2034.35     2014.18     62.84 o 
  -6   2  22     5094.07     4988.90     98.25 o 
  -4   2  22       36.76       39.59     26.01 o 
  -2   2  22       97.62      100.88     27.25 o 
   0   2  22       64.81       57.78     25.45 o 
   2   2  22     4204.69     4181.86    166.11 o 
   4   2  22       10.79       24.00     35.31 o 
   6   2  22       22.86      -12.74     39.87 o 
   8   2  22      299.58      190.60     63.66 o 
  10   2  22      269.32      422.79     73.67 o 
  12   2  22      660.03      680.86     83.73 o 
  14   2  22     3604.17     3725.00    135.68 o 
  16   2  22     2579.09     2478.55    123.36 o 
  18   2  22     1585.30     1581.52    110.41 o 
  20   2  22      308.18      296.77     70.62 o 
  22   2  22     1247.42     1033.16    105.60 o 
 -23   3  22      440.00      383.33    193.57 o 
 -21   3  22     1901.15     2126.24    202.02 o 
 -19   3  22      230.83      362.00     86.25 o 
 -17   3  22     1166.84     1321.47     78.63 o 
 -15   3  22      155.93      174.73     45.34 o 
 -13   3  22     6639.08     6451.13    179.48 o 
 -11   3  22     1048.52     1026.37     98.93 o 
  -9   3  22     3581.84     3541.38    151.27 o 
  -7   3  22     2998.38     3035.29    178.51 o 
  -5   3  22     8555.94     8626.86    221.72 o 
  -3   3  22     3883.30     3854.49    151.00 o 
  -1   3  22     1279.47     1368.81    101.41 o 
   1   3  22      346.31      171.07     61.81 o 
   3   3  22     4686.75     4382.18    162.05 o 
   5   3  22     1386.57     1525.88    109.43 o 
   7   3  22     3450.59     3301.65    153.67 o 
   9   3  22      710.10      569.20    106.78 o 
  11   3  22     2071.54     2031.87    556.36 o 
  13   3  22      288.12      340.34    100.41 o 
  15   3  22      622.90      503.56    183.32 o 
  17   3  22        3.14      -62.44     62.44 o 
  19   3  22       36.14       83.38     77.38 o 
 -18   4  22        0.58       28.96     68.10 o 
 -16   4  22        6.75      -40.17     57.69 o 
 -14   4  22       35.99       63.96     65.98 o 
 -12   4  22       71.10       81.79     62.58 o 
 -10   4  22        7.52       13.36     77.39 o 
  -8   4  22      192.68      164.17     96.15 o 
  -6   4  22      355.38      427.51    105.95 o 
  -4   4  22      247.47      291.41     99.99 o 
  -2   4  22      423.49      593.52    128.19 o 
   0   4  22       34.70       -0.50     54.59 o 
   2   4  22      369.01      381.90     99.68 o 
   4   4  22      269.48      184.85     69.48 o 
   6   4  22      362.25      254.49    101.68 o 
   8   4  22      112.69      129.12     69.88 o 
  10   4  22       83.76      125.63     89.62 o 
  12   4  22      389.81      513.16    229.47 o 
  14   4  22        1.17      176.14     99.51 o 
 -11   5  22      300.79      335.11    114.51 o 
  -9   5  22     2025.68     2057.33    367.92 o 
  -7   5  22      810.91      818.18    146.31 o 
  -5   5  22     1872.13     1925.48    266.64 o 
  -3   5  22      502.19      471.00    193.57 o 
  -1   5  22     1351.31     1337.14    173.07 o 
   1   5  22     1039.05     1068.66    273.05 o 
   3   5  22     3023.08     3656.91    311.51 o 
   5   5  22      818.12      866.82    165.03 o 
   7   5  22     1033.70     1429.50    140.59 o 
 -27   1  23       34.61       53.18     59.55 o 
 -25   1  23      337.86      239.14     75.87 o 
 -23   1  23       98.87      106.04     62.66 o 
 -21   1  23      370.58      225.93     90.72 o 
 -19   1  23     1402.80     1228.45     82.84 o 
 -17   1  23      397.60      364.00     55.64 o 
 -15   1  23       19.98      -22.39     33.33 o 
 -13   1  23       38.94       25.04     32.68 o 
 -11   1  23    11781.73    11947.89    194.75 o 
  -9   1  23        7.26      -27.19     27.19 o 
  -7   1  23     5211.50     4971.57    119.50 o 
  -5   1  23     4052.81     4248.66     88.23 o 
  -3   1  23    18678.71    18494.65    187.28 o 
  -1   1  23     2391.25     2381.77     73.41 o 
   1   1  23     8020.46     7750.95    127.88 o 
   3   1  23     4080.66     4011.42     86.54 o 
   5   1  23    12243.98    12097.87    174.21 o 
   7   1  23      191.33      277.87     51.18 o 
   9   1  23     5893.17     5889.59    132.54 o 
  11   1  23     1345.64     1434.69     94.50 o 
  13   1  23     4324.24     4511.49    184.50 o 
  15   1  23     4570.86     4688.59    132.33 o 
  17   1  23     6451.31     6636.35    181.78 o 
  19   1  23      949.94     1073.47    151.36 o 
  21   1  23     1178.90     1293.88    102.86 o 
  23   1  23      634.20      626.10     83.61 o 
 -24   2  23       44.66       70.40     86.69 o 
 -22   2  23     1548.72     1418.00    119.39 o 
 -20   2  23      197.04      254.77     68.88 o 
 -18   2  23     1976.53     1762.66    117.72 o 
 -16   2  23     1108.12     1072.00    137.85 o 
 -14   2  23     3473.49     3493.28    281.91 o 
 -12   2  23      563.06      602.95     65.50 o 
 -10   2  23      413.47      487.65     56.02 o 
  -8   2  23       39.90        4.94     28.54 o 
  -6   2  23     1731.15     1736.93     67.06 o 
  -4   2  23     4388.75     4099.16     98.12 o 
  -2   2  23    10004.52    10156.63    145.46 o 
   0   2  23        9.20       27.54     29.44 o 
   2   2  23     2114.91     2387.41     96.15 o 
   4   2  23      574.21      576.76     70.13 o 
   6   2  23       10.62       30.62     45.53 o 
   8   2  23      384.09      386.30     77.76 o 
  10   2  23      178.41      211.96     65.67 o 
  12   2  23      311.73      285.23     68.65 o 
  14   2  23      319.73      319.64     71.87 o 
  16   2  23       14.44       -1.06     47.00 o 
  18   2  23       50.83       -5.63     52.20 o 
  20   2  23        0.56      -19.79     52.67 o 
 -23   3  23      340.48      366.96    144.86 o 
 -21   3  23       20.86      -52.28     83.16 o 
 -19   3  23      822.00      763.16    107.67 o 
 -17   3  23      318.53      246.59     50.28 o 
 -15   3  23      204.83      190.70     48.91 o 
 -13   3  23      702.67      848.02     67.37 o 
 -11   3  23     3087.41     3110.45    140.86 o 
  -9   3  23      540.27      699.88    109.58 o 
  -7   3  23      447.70      297.74     83.59 o 
  -5   3  23     1172.64     1484.12    103.88 o 
  -3   3  23     4544.98     4335.20    159.94 o 
  -1   3  23       10.86       -4.81     44.21 o 
   1   3  23     1695.88     1788.02    114.78 o 
   3   3  23       43.20       83.02     52.63 o 
   5   3  23     1718.37     1717.40    132.86 o 
   7   3  23      607.45      615.97    124.35 o 
   9   3  23     3019.07     3072.18    274.34 o 
  11   3  23      916.14      964.02    133.24 o 
  13   3  23      646.83      712.20    146.14 o 
  15   3  23      150.85      127.96     70.38 o 
  17   3  23      252.55      207.17     80.63 o 
  19   3  23      206.37      270.01     89.89 o 
 -18   4  23     1074.41     1119.25    130.75 o 
 -16   4  23      221.51      190.48     78.17 o 
 -14   4  23     2134.42     2019.28    148.95 o 
 -12   4  23      622.15      635.94    238.44 o 
 -10   4  23     3924.62     3926.59    232.83 o 
  -8   4  23     1941.88     1839.35    173.93 o 
  -6   4  23     5392.02     5423.64    254.33 o 
  -4   4  23     1634.76     1487.97    156.18 o 
  -2   4  23     1867.64     1641.73    367.92 o 
   0   4  23      179.25      220.56     71.29 o 
   2   4  23      738.07      588.81     90.30 o 
   4   4  23      642.80      802.85    101.42 o 
   6   4  23      321.65      259.40     76.22 o 
   8   4  23        3.46        6.06     61.77 o 
  10   4  23      560.72      426.26    117.84 o 
  12   4  23      136.64       10.98     89.73 o 
  14   4  23        1.17      162.22    103.15 o 
 -11   5  23        6.83     -107.68    117.94 o 
  -9   5  23       47.03      125.82     97.10 o 
  -7   5  23      475.37      360.75    118.63 o 
  -5   5  23      208.97      135.60     96.03 o 
  -3   5  23        9.83      116.59     93.04 o 
  -1   5  23      125.77      153.54     94.81 o 
   1   5  23        3.65      -76.65     76.65 o 
   3   5  23      326.74      117.27    103.67 o 
   5   5  23      237.09      239.98    106.00 o 
   7   5  23        3.21      -35.89    115.37 o 
 -26   0  24      838.53      382.38    111.53 o 
 -24   0  24     1789.34     1782.85    161.91 o 
 -22   0  24       17.52      -56.11     56.11 o 
 -20   0  24      376.89      429.25     93.04 o 
 -18   0  24     1498.93     1707.98    139.03 o 
 -16   0  24     9494.94     9472.42    286.55 o 
 -14   0  24      326.80      306.19    104.29 o 
 -12   0  24     9410.29     9497.62    209.02 o 
 -10   0  24     1550.06     1745.50     95.36 o 
  -8   0  24    16564.41    16650.29    273.35 o 
  -6   0  24      681.21      758.47     60.55 o 
  -4   0  24     6278.66     5914.65    170.11 o 
  -2   0  24     1401.52     1234.44     73.40 o 
   0   0  24    11403.81    10886.36    206.61 o 
   2   0  24     3995.46     3807.48    261.52 o 
   4   0  24    15189.03    14928.20    310.27 o 
   6   0  24    13342.57    13699.17    249.91 o 
   8   0  24     4368.37     4742.42    139.75 o 
  10   0  24     7538.89     7528.81    271.63 o 
  12   0  24     4345.03     4287.40    141.44 o 
  14   0  24      441.05      529.32    103.67 o 
  16   0  24     3547.06     3405.07    137.45 o 
  18   0  24     2780.82     2826.89    130.45 o 
  20   0  24      881.05      737.77     92.92 o 
  22   0  24        4.33      -50.76     64.00 o 
 -25   1  24       33.37        4.01     64.92 o 
 -23   1  24      888.30      929.83    105.89 o 
 -21   1  24       51.54       39.15     46.69 o 
 -19   1  24      368.75      380.46     69.57 o 
 -17   1  24       26.34       32.43     40.60 o 
 -15   1  24      455.11      403.19     55.70 o 
 -13   1  24     1982.88     2095.50     99.18 o 
 -11   1  24       46.78       31.81     29.71 o 
  -9   1  24      133.21      131.45     31.38 o 
  -7   1  24     1775.03     1786.62     81.23 o 
  -5   1  24     2025.50     2168.83     64.10 o 
  -3   1  24     1034.59     1333.86     47.31 o 
  -1   1  24       42.06       88.56     32.01 o 
   1   1  24       21.11       15.69     30.27 o 
   3   1  24       96.73       99.12     29.08 o 
   5   1  24       18.56       15.75     27.26 o 
   7   1  24     7968.85     7716.04    151.80 o 
   9   1  24     1283.44     1049.64     86.97 o 
  11   1  24      108.67      137.96     42.02 o 
  13   1  24      820.81      767.91     66.70 o 
  15   1  24       35.10       10.43     39.76 o 
  17   1  24      819.91      850.28     83.94 o 
  19   1  24        1.95        9.20     48.02 o 
  21   1  24       32.76       90.56     57.99 o 
 -24   2  24      662.26      757.96    102.40 o 
 -22   2  24       10.63       20.78     61.71 o 
 -20   2  24     1940.19     1874.63    127.32 o 
 -18   2  24      983.58      968.31     98.37 o 
 -16   2  24     3510.98     3514.55    215.26 o 
 -14   2  24       16.91        9.82     50.66 o 
 -12   2  24      695.82      815.02     80.61 o 
 -10   2  24      398.70      449.38     55.22 o 
  -8   2  24      952.54     1029.47     62.94 o 
  -6   2  24     1192.47     1242.47    100.61 o 
  -4   2  24    17798.84    17441.67    204.17 o 
  -2   2  24     5156.73     4886.60    108.16 o 
   0   2  24     3820.64     3482.70     98.46 o 
   2   2  24      801.89      828.65     95.36 o 
   4   2  24    20205.34    19175.59    341.70 o 
   6   2  24     7267.71     7311.06    671.74 o 
   8   2  24     3479.60     3434.42    146.28 o 
  10   2  24      139.38      136.92     55.99 o 
  12   2  24     1071.97     1098.85    175.61 o 
  14   2  24     2469.18     2662.64    145.25 o 
  16   2  24     1349.80     1406.76    122.94 o 
  18   2  24      276.40      229.69     74.27 o 
  20   2  24       45.22      103.17     61.99 o 
 -21   3  24      384.92      299.09    115.03 o 
 -19   3  24      858.95      855.99     82.07 o 
 -17   3  24       44.81      105.69     52.49 o 
 -15   3  24     1302.40     1217.50     82.74 o 
 -13   3  24      959.26      943.08     74.52 o 
 -11   3  24     4836.99     4947.32    139.14 o 
  -9   3  24      231.95      487.12     98.79 o 
  -7   3  24      752.10     1035.75    124.94 o 
  -5   3  24      393.50      461.91     71.24 o 
  -3   3  24      104.99      152.33     56.73 o 
  -1   3  24       43.99        6.56     48.34 o 
   1   3  24      834.90      863.92     90.68 o 
   3   3  24      291.15      386.37     74.06 o 
   5   3  24       94.38      196.74     81.52 o 
   7   3  24      231.58      155.87     96.15 o 
   9   3  24       20.23       72.36     73.41 o 
  11   3  24      471.55      323.29     96.88 o 
  13   3  24       56.37        4.48     61.45 o 
  15   3  24      244.32      325.72     83.72 o 
  17   3  24      398.45      534.00    101.51 o 
 -18   4  24      143.24      117.26     80.63 o 
 -16   4  24      569.01      666.47    105.50 o 
 -14   4  24        8.88      172.38     72.69 o 
 -12   4  24      181.85      139.52     93.04 o 
 -10   4  24       30.12       19.23     77.96 o 
  -8   4  24      864.43      893.17    137.75 o 
  -6   4  24       67.58      132.88     91.02 o 
  -4   4  24      473.99      300.12     95.06 o 
  -2   4  24       14.71      140.24     84.29 o 
   0   4  24       13.23       74.65     61.19 o 
   2   4  24       57.38       51.07     60.15 o 
   4   4  24      155.33      217.28     70.25 o 
   6   4  24       21.02       29.92     64.18 o 
   8   4  24      236.99      237.32    207.67 o 
  10   4  24      609.79      674.00    132.50 o 
  12   4  24      630.19      342.72    115.65 o 
  -9   5  24       91.78       80.48     99.51 o 
  -7   5  24      508.44      793.80    144.92 o 
  -5   5  24        1.40       20.38     89.73 o 
  -3   5  24       98.91       90.74    167.93 o 
  -1   5  24       38.71       12.03     88.78 o 
   1   5  24       12.66       58.22     93.04 o 
   3   5  24      128.43       78.16    143.58 o 
   5   5  24       37.90       40.57     77.61 o 
 -25   1  25     2185.16     2161.99    119.33 o 
 -23   1  25     1111.88     1153.81     92.31 o 
 -21   1  25     3560.24     3544.70    130.53 o 
 -19   1  25      846.91      877.14     76.10 o 
 -17   1  25     6580.76     6747.79    161.99 o 
 -15   1  25     1862.05     1773.54     93.26 o 
 -13   1  25     4569.85     4778.07    125.87 o 
 -11   1  25     2910.31     2957.15     85.14 o 
  -9   1  25     6299.55     6301.39    118.71 o 
  -7   1  25     1064.21     1090.52     84.37 o 
  -5   1  25    14031.14    14113.32    180.79 o 
  -3   1  25    10450.46    11024.69    160.12 o 
  -1   1  25     9088.54     8360.73    190.14 o 
   1   1  25     2233.37     2337.89     90.29 o 
   3   1  25      496.13      491.92     47.65 o 
   5   1  25     2771.45     2607.06     91.06 o 
   7   1  25      480.23      604.46     73.90 o 
   9   1  25      105.20       86.63     51.44 o 
  11   1  25      228.02      172.43     48.94 o 
  13   1  25      170.82      145.53     43.87 o 
  15   1  25        1.48       -4.11     41.37 o 
  17   1  25      131.59      171.78     59.31 o 
  19   1  25       44.70       50.56     53.61 o 
  21   1  25       10.05       15.57     55.55 o 
 -24   2  25      584.09      525.52    180.67 o 
 -22   2  25      278.61      391.19     90.30 o 
 -20   2  25     1125.51      902.64    100.77 o 
 -18   2  25      201.78      222.35     75.98 o 
 -16   2  25       13.45       96.93     55.81 o 
 -14   2  25      612.27      483.35     74.32 o 
 -12   2  25        0.48       14.14     47.24 o 
 -10   2  25      318.74      261.92     59.80 o 
  -8   2  25      285.82      276.26     63.65 o 
  -6   2  25      176.12       92.84     34.66 o 
  -4   2  25      204.08      199.57     51.83 o 
  -2   2  25      388.78      290.76     49.89 o 
   0   2  25      542.90      566.98     76.70 o 
   2   2  25     4024.53     3899.30    142.39 o 
   4   2  25      654.91      659.32     90.74 o 
   6   2  25     1029.63      901.20     86.76 o 
   8   2  25     1213.72     1270.72    102.11 o 
  10   2  25      643.26      664.05     85.95 o 
  12   2  25      317.10      374.01     74.69 o 
  14   2  25      311.56      336.31     72.35 o 
  16   2  25      926.34      920.44    105.32 o 
  18   2  25      812.47      826.35    103.58 o 
  20   2  25      502.29      621.25    156.70 o 
 -21   3  25      785.29      637.97    192.29 o 
 -19   3  25        8.28       13.54     53.82 o 
 -17   3  25     1368.29     1235.11    168.44 o 
 -15   3  25      188.22      177.24     57.33 o 
 -13   3  25      685.56      861.69     73.13 o 
 -11   3  25      547.93      688.93    103.16 o 
  -9   3  25     3667.22     3844.44    202.83 o 
  -7   3  25      959.35     1106.92    196.14 o 
  -5   3  25      124.97      126.43     56.73 o 
  -3   3  25      713.55      798.78     88.59 o 
  -1   3  25     1295.93     1319.50    106.14 o 
   1   3  25        7.08       14.04     51.26 o 
   3   3  25      375.19      325.20     69.69 o 
   5   3  25      413.92      371.42    123.07 o 
   7   3  25      347.72      295.26     90.59 o 
   9   3  25        9.42       20.58     66.15 o 
  11   3  25       22.93       10.14     62.49 o 
  13   3  25       55.51       30.74     66.92 o 
  15   3  25        0.36       30.79     66.17 o 
  17   3  25      309.44      227.80     88.08 o 
 -16   4  25      344.28      238.42     97.29 o 
 -14   4  25        3.13      -36.04     80.66 o 
 -12   4  25        0.72      -29.38     78.85 o 
 -10   4  25      458.44      699.93    130.19 o 
  -8   4  25       66.94       27.61     77.70 o 
  -6   4  25      165.61      195.58    101.27 o 
  -4   4  25      140.54       22.99     78.85 o 
  -2   4  25     1040.09     1213.61    147.04 o 
   0   4  25      696.28      760.67    101.71 o 
   2   4  25      407.90      549.89     93.96 o 
   4   4  25      254.24      348.85     89.40 o 
   6   4  25      706.35      653.39    128.86 o 
   8   4  25     1488.10     1265.48    185.88 o 
  10   4  25     1331.17     1267.75    193.57 o 
  12   4  25     1689.42     1978.42    203.47 o 
  -7   5  25      156.57       60.68    111.53 o 
  -5   5  25        9.26      -53.84     76.39 o 
  -3   5  25       53.19      126.24     94.86 o 
  -1   5  25       83.61       32.74     95.17 o 
   1   5  25      163.26      122.79     95.33 o 
   3   5  25       11.11      -41.02    117.94 o 
 -26   0  26     2049.14     2688.63    201.42 o 
 -24   0  26      648.31      972.69    134.24 o 
 -22   0  26      867.76     1217.61    143.10 o 
 -20   0  26      593.20      623.86    149.99 o 
 -18   0  26     2886.21     3262.12    209.49 o 
 -16   0  26    12091.84    12599.09    266.18 o 
 -14   0  26     1933.76     2030.71    109.40 o 
 -12   0  26      122.72      110.81     48.63 o 
 -10   0  26     7083.69     7443.17    179.61 o 
  -8   0  26     3825.24     3691.86    122.08 o 
  -6   0  26     1451.25     1383.08    176.91 o 
  -4   0  26     2718.82     2588.66    118.28 o 
  -2   0  26     5106.44     4979.74    167.76 o 
   0   0  26     1703.94     1766.32    104.31 o 
   2   0  26      239.96      153.11     50.51 o 
   4   0  26     1042.70     1158.66     90.03 o 
   6   0  26      925.65      798.33     99.99 o 
   8   0  26      103.22      112.00     48.84 o 
  10   0  26     4032.19     4051.88    180.31 o 
  12   0  26       29.19        3.18     42.58 o 
  14   0  26      398.31      521.21     96.26 o 
  16   0  26      417.12      318.29     64.85 o 
  18   0  26      540.83      556.03     76.63 o 
  20   0  26      105.25       29.71     66.35 o 
 -25   1  26       10.82       60.29     56.73 o 
 -23   1  26      344.42      187.46     59.70 o 
 -21   1  26      479.95      475.95     92.89 o 
 -19   1  26      455.70      379.24     64.76 o 
 -17   1  26       68.26      156.90     46.66 o 
 -15   1  26       94.76       81.64     41.41 o 
 -13   1  26      391.05      510.46     54.38 o 
 -11   1  26     3037.48     3187.27     92.26 o 
  -9   1  26     4716.95     4930.48    169.86 o 
  -7   1  26      158.46      132.84     31.58 o 
  -5   1  26       91.70       81.47     26.35 o 
  -3   1  26       10.13       81.39     41.92 o 
  -1   1  26     1278.56     1183.00    137.43 o 
   1   1  26      402.36      397.52     76.78 o 
   3   1  26     2479.96     2479.05     87.83 o 
   5   1  26      772.32      749.73     58.61 o 
   7   1  26      363.57      457.90     51.07 o 
   9   1  26      445.06      417.88     58.00 o 
  11   1  26      164.99      138.02     50.77 o 
  13   1  26       10.99       27.14     42.95 o 
  15   1  26      402.42      364.97     63.32 o 
  17   1  26      958.55      754.68     83.66 o 
  19   1  26      104.10       96.90     55.69 o 
  21   1  26       30.26       31.53     55.84 o 
 -24   2  26       67.13       -5.93     65.57 o 
 -22   2  26     1864.26     1844.19    227.04 o 
 -20   2  26      675.20      814.94     99.73 o 
 -18   2  26     2854.72     2840.39    272.45 o 
 -16   2  26     1547.90     1375.61    108.56 o 
 -14   2  26     5519.63     5606.09    184.43 o 
 -12   2  26     2443.63     2691.07    129.60 o 
 -10   2  26     1633.61     1661.39    132.34 o 
  -8   2  26      776.66      655.90     80.67 o 
  -6   2  26      141.43      139.78     42.66 o 
  -4   2  26     2066.60     2022.90     95.63 o 
  -2   2  26      422.58      406.65     48.57 o 
   0   2  26       29.14       63.45     37.54 o 
   2   2  26      835.02      813.86     87.36 o 
   4   2  26      708.08      631.71     77.96 o 
   6   2  26     1109.02     1015.73     92.12 o 
   8   2  26     1463.03     1215.18    151.05 o 
  10   2  26     1408.40     1565.07    131.40 o 
  12   2  26      114.22      141.48     62.58 o 
  14   2  26        9.42      -28.93     54.02 o 
  16   2  26      347.36      280.74     77.32 o 
  18   2  26      498.64      517.26    111.35 o 
 -21   3  26       69.16        7.34     93.25 o 
 -19   3  26      513.69      359.25     95.41 o 
 -17   3  26      884.33     1013.61     92.08 o 
 -15   3  26      204.56      104.49     58.10 o 
 -13   3  26       86.76       12.51     58.32 o 
 -11   3  26       74.59      180.26     56.28 o 
  -9   3  26      251.04      318.34     89.73 o 
  -7   3  26      746.65      783.29    117.80 o 
  -5   3  26     1440.46     1757.26    117.26 o 
  -3   3  26     1788.68     1879.80    121.65 o 
  -1   3  26      186.06      241.71     66.04 o 
   1   3  26     1578.11     1521.84    125.96 o 
   3   3  26     3287.18     3155.83    194.89 o 
   5   3  26     1665.11     2225.05    173.93 o 
   7   3  26     2831.07     3173.40    207.33 o 
   9   3  26     1573.21     1824.34    172.96 o 
  11   3  26     2317.65     2456.72    151.89 o 
  13   3  26      440.62      378.09     88.47 o 
  15   3  26      307.73      296.94     83.91 o 
 -16   4  26       43.82       -9.04     91.78 o 
 -14   4  26       82.88       94.86     86.51 o 
 -12   4  26      188.26       70.22     88.61 o 
 -10   4  26        0.74       95.51     82.35 o 
  -8   4  26      614.38      384.37    108.60 o 
  -6   4  26     1865.70     1367.42    246.13 o 
  -4   4  26       63.81       -8.70     73.41 o 
  -2   4  26        0.15       -1.31     77.39 o 
   0   4  26      134.14       86.71     65.44 o 
   2   4  26        2.61      106.56     66.51 o 
   4   4  26      130.95      126.71     69.93 o 
   6   4  26       26.84       36.11     86.12 o 
   8   4  26        0.86       44.00     88.78 o 
  10   4  26        1.99       68.93     98.71 o 
  -3   5  26      751.46      743.53    194.86 o 
  -1   5  26      809.97      440.99    171.78 o 
 -25   1  27      480.45      604.25     83.97 o 
 -23   1  27      702.20      655.11     78.72 o 
 -21   1  27     1333.02     1399.75     95.51 o 
 -19   1  27       62.90       11.22     45.33 o 
 -17   1  27        6.77       19.98     44.41 o 
 -15   1  27      263.64      314.18     48.38 o 
 -13   1  27      176.59      117.41     48.15 o 
 -11   1  27      372.22      298.60     43.19 o 
  -9   1  27      142.88      140.68     35.64 o 
  -7   1  27      431.38      468.24     49.22 o 
  -5   1  27      873.02      916.85     70.31 o 
  -3   1  27      554.41      499.29     91.41 o 
  -1   1  27       47.87       39.33     39.40 o 
   1   1  27      995.03      988.59     98.75 o 
   3   1  27     4307.42     4339.16    131.74 o 
   5   1  27      229.40      244.97     43.87 o 
   7   1  27     2074.45     2011.85    157.86 o 
   9   1  27      370.12      456.54     61.94 o 
  11   1  27     4068.85     3769.74    136.33 o 
  13   1  27     2902.78     3046.10    127.68 o 
  15   1  27      583.37      586.66     74.62 o 
  17   1  27      910.84      967.73    105.17 o 
  19   1  27     1647.95     1514.89    124.40 o 
 -22   2  27        7.64       56.83     64.58 o 
 -20   2  27       39.92        0.98     88.00 o 
 -18   2  27     1074.81     1189.03    110.32 o 
 -16   2  27     1670.96     1596.43    141.61 o 
 -14   2  27     1553.60     1611.11    112.75 o 
 -12   2  27      598.38      656.74     81.11 o 
 -10   2  27     1447.19     1569.30    103.41 o 
  -8   2  27     1518.86     1584.05     87.43 o 
  -6   2  27      364.97      515.26     60.31 o 
  -4   2  27       87.74      107.56     42.49 o 
  -2   2  27     6103.70     5979.78    185.40 o 
   0   2  27     1674.39     1586.93     89.93 o 
   2   2  27     1892.34     1922.33    157.86 o 
   4   2  27     1027.16      965.45     92.38 o 
   6   2  27     2240.95     2295.23    127.45 o 
   8   2  27      949.13      985.22     99.20 o 
  10   2  27      396.46      461.50     79.54 o 
  12   2  27      338.09      241.32     69.30 o 
  14   2  27      302.87      309.97     76.18 o 
  16   2  27        5.60      -27.24     58.62 o 
  18   2  27        1.88       80.95     71.19 o 
 -19   3  27       39.50       51.29     58.93 o 
 -17   3  27       16.94       29.55     56.23 o 
 -15   3  27      246.76      215.65     75.71 o 
 -13   3  27        0.47        4.27     61.53 o 
 -11   3  27      192.24      243.20    103.84 o 
  -9   3  27     1576.94     1481.54    103.16 o 
  -7   3  27      537.42      403.77    115.37 o 
  -5   3  27       12.24       -4.91     50.15 o 
  -3   3  27       39.41      -26.10     50.40 o 
  -1   3  27      262.81      101.14     56.37 o 
   1   3  27       67.66      -35.68     64.59 o 
   3   3  27      680.18      846.35    125.94 o 
   5   3  27      136.41      129.38     82.47 o 
   7   3  27      245.59      121.71     78.10 o 
   9   3  27      719.33      722.01     98.01 o 
  11   3  27      616.67      565.98    112.55 o 
  13   3  27        6.99       -5.15     65.30 o 
  15   3  27      152.19      119.00     77.91 o 
 -14   4  27      397.57      487.28    208.96 o 
 -12   4  27      111.22       43.59     86.51 o 
 -10   4  27     3141.94     3295.05    227.39 o 
  -8   4  27     4166.06     3576.23    229.07 o 
  -6   4  27     2343.76     2503.30    200.27 o 
  -4   4  27     1393.24     1427.20    163.46 o 
  -2   4  27     1001.91     1226.87    154.62 o 
   0   4  27      682.08      684.43    180.12 o 
   2   4  27     1355.93     1594.47    140.14 o 
   4   4  27      429.61      452.25    112.36 o 
   6   4  27      971.54      957.75    170.50 o 
   8   4  27     1492.35     1488.73    174.10 o 
  10   4  27     1520.76     1473.01    239.72 o 
 -24   0  28       59.76       32.72     82.45 o 
 -22   0  28       15.22      -56.30     56.30 o 
 -20   0  28       99.94      121.25     64.37 o 
 -18   0  28      250.94       50.16     56.50 o 
 -16   0  28      174.96      110.10     67.04 o 
 -14   0  28      906.74      868.20    112.78 o 
 -12   0  28     4166.59     4004.06    264.52 o 
 -10   0  28     2942.79     2778.70    117.34 o 
  -8   0  28     4633.75     4791.36    171.54 o 
  -6   0  28     2266.07     2248.53    151.27 o 
  -4   0  28     4763.88     4320.14    199.98 o 
  -2   0  28     3454.52     3298.52    142.71 o 
   0   0  28     2717.39     2609.45    128.43 o 
   2   0  28     1754.38     1786.70    111.36 o 
   4   0  28     4792.09     5148.89    234.60 o 
   6   0  28     6591.20     6820.14    330.74 o 
   8   0  28     6488.51     6384.81    201.08 o 
  10   0  28     5852.02     5873.91    243.57 o 
  12   0  28     8604.84     8656.69    553.80 o 
  14   0  28     3854.93     3754.89    285.87 o 
  16   0  28     2602.52     2605.66    126.73 o 
  18   0  28      359.77      433.66     71.62 o 
  20   0  28     1146.96     1146.14    107.78 o 
 -23   1  28      183.39      126.64     56.47 o 
 -21   1  28       65.00        0.51     47.64 o 
 -19   1  28      825.78      739.07     74.38 o 
 -17   1  28     1482.41     1602.00     85.59 o 
 -15   1  28      248.91      243.52     45.57 o 
 -13   1  28      175.31      145.22     45.29 o 
 -11   1  28      156.00      102.55     41.45 o 
  -9   1  28        5.04        4.58     31.27 o 
  -7   1  28      447.16      477.93     44.54 o 
  -5   1  28      180.21      197.21     31.85 o 
  -3   1  28     1247.41     1379.95     90.18 o 
  -1   1  28     1186.18     1146.18     84.25 o 
   1   1  28     1256.15     1083.26     85.34 o 
   3   1  28     1021.09     1015.67     95.39 o 
   5   1  28      598.78      495.16     60.25 o 
   7   1  28     1089.67     1051.12    114.10 o 
   9   1  28       62.35        5.09     43.46 o 
  11   1  28      337.06      340.29     63.12 o 
  13   1  28      670.01      747.73     80.72 o 
  15   1  28      327.83      303.53     65.21 o 
  17   1  28      154.07      175.91     69.27 o 
  19   1  28        1.47       59.98     69.16 o 
 -22   2  28        0.43       71.63     72.46 o 
 -20   2  28       23.44      -32.36     59.05 o 
 -18   2  28      217.39      283.19     73.12 o 
 -16   2  28      468.70      374.07     77.97 o 
 -14   2  28      728.59      776.25    103.48 o 
 -12   2  28      711.91      768.60    117.37 o 
 -10   2  28     1533.86     1811.37    112.27 o 
  -8   2  28      887.58      856.75     71.71 o 
  -6   2  28      544.75      640.95     65.18 o 
  -4   2  28     1049.24     1147.44    102.54 o 
  -2   2  28     2308.20     2328.70    116.43 o 
   0   2  28     2918.77     3039.17    133.59 o 
   2   2  28     1249.48     1251.71    151.81 o 
   4   2  28     6733.76     6590.93    198.74 o 
   6   2  28     1460.28     1449.70    108.25 o 
   8   2  28     1073.80     1092.18    104.00 o 
  10   2  28     1185.57     1272.51    111.63 o 
  12   2  28     1765.92     1589.39    123.98 o 
  14   2  28      700.70      603.71     93.60 o 
  16   2  28      773.62      957.63    113.52 o 
  18   2  28      307.70      123.97     75.46 o 
 -19   3  28      472.92      539.53     86.76 o 
 -17   3  28      313.26      217.70    119.22 o 
 -15   3  28     2235.69     2555.35    266.64 o 
 -13   3  28     1007.17      983.65    112.80 o 
 -11   3  28     2985.87     3292.01    273.05 o 
  -9   3  28     1770.22     1922.95    134.22 o 
  -7   3  28     3742.02     3686.86    294.85 o 
  -5   3  28      105.03      139.22     63.54 o 
  -3   3  28      649.87      858.25     98.05 o 
  -1   3  28       43.11       99.25    106.40 o 
   1   3  28      434.15      595.81    202.55 o 
   3   3  28      687.31      800.22    124.46 o 
   5   3  28      463.56      604.06    117.17 o 
   7   3  28      297.36      253.71     74.06 o 
   9   3  28      352.29      183.69     93.88 o 
  11   3  28       73.65      146.16     95.49 o 
  13   3  28        7.82      -24.39     67.39 o 
  15   3  28       10.84      -71.20     71.20 o 
 -14   4  28        2.95      171.78    158.96 o 
 -12   4  28       53.62       75.57     93.35 o 
 -10   4  28      439.08      710.45    253.82 o 
  -8   4  28       38.12        9.24     98.71 o 
  -6   4  28        2.26      -13.50     82.35 o 
  -4   4  28      201.25      133.09     88.63 o 
  -2   4  28      672.42      709.71    135.05 o 
   0   4  28      140.98      248.45     78.10 o 
   2   4  28      258.84      321.88    124.35 o 
   4   4  28      241.78      189.66    102.58 o 
   6   4  28      694.90      560.95    125.75 o 
   8   4  28      235.16      354.91    120.47 o 
 -23   1  29      838.41      856.06     86.93 o 
 -21   1  29     1163.92     1121.50     89.44 o 
 -19   1  29      364.30      397.74     72.16 o 
 -17   1  29     3369.67     3573.59    113.25 o 
 -15   1  29      324.36      423.36     53.28 o 
 -13   1  29       21.34       59.13     38.80 o 
 -11   1  29       78.69       65.17     37.27 o 
  -9   1  29     6579.57     6676.76    145.44 o 
  -7   1  29     3715.32     3807.69    134.08 o 
  -5   1  29     5558.10     5626.98    112.32 o 
  -3   1  29     1172.49     1196.13     88.62 o 
  -1   1  29     7119.47     6757.08    266.80 o 
   1   1  29     4354.24     4557.81    153.25 o 
   3   1  29     5950.08     5993.63    174.55 o 
   5   1  29     1081.44     1156.20     80.67 o 
   7   1  29     1375.13     1349.11     87.50 o 
   9   1  29     1118.98     1228.64     99.81 o 
  11   1  29     4540.75     4169.70    150.99 o 
  13   1  29      647.52      792.35     83.10 o 
  15   1  29     1308.32     1628.92    123.97 o 
  17   1  29      234.09      247.21     92.71 o 
 -22   2  29      295.77      302.81     83.01 o 
 -20   2  29      692.30      715.63     99.99 o 
 -18   2  29      309.96      377.84    107.79 o 
 -16   2  29     1362.92     1410.12    177.66 o 
 -14   2  29      235.52      183.44     67.75 o 
 -12   2  29      796.91      941.58    109.23 o 
 -10   2  29      165.65      211.41     62.76 o 
  -8   2  29      654.48      787.06     74.01 o 
  -6   2  29       17.53       -9.62     40.61 o 
  -4   2  29        8.85      -40.60     40.60 o 
  -2   2  29      195.59      180.96     70.45 o 
   0   2  29       32.16      105.65     50.55 o 
   2   2  29     1103.53     1184.19    117.04 o 
   4   2  29       30.56       92.07     53.15 o 
   6   2  29       17.37        0.08     53.60 o 
   8   2  29       70.96       70.63     58.29 o 
  10   2  29      153.92      175.63     68.57 o 
  12   2  29       58.65       90.88     64.22 o 
  14   2  29      314.67      326.82    117.52 o 
  16   2  29      861.70      977.78    116.30 o 
 -19   3  29      120.01      121.70     84.28 o 
 -17   3  29      400.49      301.43    233.31 o 
 -15   3  29       64.25       87.06     84.61 o 
 -13   3  29       54.52       44.27     82.04 o 
 -11   3  29     1231.85     1296.20    162.81 o 
  -9   3  29     2250.51     2271.75    148.92 o 
  -7   3  29     1091.71     1305.02    199.98 o 
  -5   3  29       10.81       13.47     79.48 o 
  -3   3  29       25.73      112.31     62.36 o 
  -1   3  29     2483.27     2494.86    285.87 o 
   1   3  29      722.93      833.34    124.18 o 
   3   3  29     1032.25      912.83    135.93 o 
   5   3  29      695.52      674.02    164.91 o 
   7   3  29      936.44     1023.79    157.91 o 
   9   3  29        8.12      116.91    110.35 o 
  11   3  29      469.90      402.33    160.10 o 
  13   3  29      350.54      541.84    103.25 o 
 -12   4  29      443.60      548.67    187.16 o 
 -10   4  29       53.27       48.71    123.07 o 
  -8   4  29     1368.05     1278.49    165.52 o 
  -6   4  29      429.61      495.12    121.43 o 
  -4   4  29      445.49      312.79    149.99 o 
  -2   4  29        0.04       55.53     87.24 o 
   0   4  29      132.60       27.37     84.96 o 
   2   4  29       62.33      122.05     90.90 o 
   4   4  29       17.12      -32.92     84.17 o 
   6   4  29       28.61       52.56     96.09 o 
   8   4  29        4.65      -52.56     87.02 o 
 -22   0  30     3268.93     3477.04    168.23 o 
 -20   0  30      815.48     1202.38    160.12 o 
 -18   0  30      527.42      645.76     87.37 o 
 -16   0  30     4201.27     4499.97    162.91 o 
 -14   0  30    10175.86    10387.50    241.24 o 
 -12   0  30      351.75      474.47     70.54 o 
 -10   0  30     5620.37     5748.23    258.95 o 
  -8   0  30     5169.14     5381.59    243.57 o 
  -6   0  30    18124.70    17244.68    469.19 o 
  -4   0  30     1741.28     1953.68    151.27 o 
  -2   0  30     5274.41     5420.05    230.75 o 
   0   0  30      828.32      889.27     94.86 o 
   2   0  30     2513.06     2979.96    369.20 o 
   4   0  30       19.86       12.55     48.84 o 
   6   0  30      146.61        8.39     50.00 o 
   8   0  30      866.62      791.76     88.91 o 
  10   0  30      741.07      878.70    115.37 o 
  12   0  30      610.70      671.58     97.43 o 
  14   0  30       73.65      182.97     71.79 o 
  16   0  30        3.39      -57.81     57.81 o 
  18   0  30        1.07       -5.13    123.07 o 
 -23   1  30        8.63       -5.25     55.80 o 
 -21   1  30     1039.72      923.85     84.65 o 
 -19   1  30       17.53       48.52     46.17 o 
 -17   1  30      110.16      126.35     64.54 o 
 -15   1  30      426.77      340.59     54.57 o 
 -13   1  30      395.75      258.80     48.76 o 
 -11   1  30      460.26      427.07     50.42 o 
  -9   1  30       23.28      -16.55     32.25 o 
  -7   1  30      451.06      502.69     71.95 o 
  -5   1  30      711.29      652.23    117.00 o 
  -3   1  30      108.84        8.02     43.11 o 
  -1   1  30      107.86       82.94     46.51 o 
   1   1  30      239.00      297.75     59.47 o 
   3   1  30      139.83      225.17     58.48 o 
   5   1  30      503.69      539.69     65.21 o 
   7   1  30        1.61       10.38     40.80 o 
   9   1  30      126.35      109.79     56.96 o 
  11   1  30      131.68      160.30     62.19 o 
  13   1  30      110.10      167.09     56.11 o 
  15   1  30       52.09       90.03     61.80 o 
  17   1  30      793.62      748.68    101.18 o 
 -20   2  30       94.31      144.13     74.21 o 
 -18   2  30     1431.19     1372.01    119.75 o 
 -16   2  30     1507.13     1721.29    125.44 o 
 -14   2  30     4069.07     4469.18    397.72 o 
 -12   2  30      934.19     1171.94    143.88 o 
 -10   2  30     2372.56     2465.52    159.32 o 
  -8   2  30     1244.88     1179.58     86.48 o 
  -6   2  30     3092.26     3280.19    142.82 o 
  -4   2  30      239.21      240.91     61.10 o 
  -2   2  30      495.58      563.85     74.11 o 
   0   2  30      444.08      492.53     71.84 o 
   2   2  30      875.88      906.30    111.31 o 
   4   2  30      142.54      132.41     75.63 o 
   6   2  30     2019.72     1853.79    125.16 o 
   8   2  30        2.89       -3.71     56.55 o 
  10   2  30       31.84       62.10     59.23 o 
  12   2  30        4.43      -43.98     57.31 o 
  14   2  30       70.18      112.24    107.70 o 
  16   2  30        0.39       47.05    112.01 o 
 -17   3  30       91.85       78.31     75.20 o 
 -15   3  30       48.35      167.09     80.62 o 
 -13   3  30       48.41       50.36     70.63 o 
 -11   3  30      224.88      336.38    115.37 o 
  -9   3  30      207.81      175.17     98.71 o 
  -7   3  30       51.12       51.28    102.56 o 
  -5   3  30       34.03        5.19     71.18 o 
  -3   3  30     2071.72     2063.93    228.19 o 
  -1   3  30        4.98       54.75     76.65 o 
   1   3  30     1453.26     1874.10    167.10 o 
   3   3  30     2120.76     2066.02    179.56 o 
   5   3  30     2358.82     2096.34    321.77 o 
   7   3  30      336.12      199.00     74.86 o 
   9   3  30      143.63      309.20     85.04 o 
  11   3  30      549.01      613.77     98.82 o 
 -10   4  30      202.81      282.03    153.83 o 
  -8   4  30      427.24      351.25    158.96 o 
  -6   4  30      442.99      253.12    106.40 o 
  -4   4  30        1.20       90.60     91.54 o 
  -2   4  30       73.41      164.81    101.46 o 
   0   4  30        0.27       35.20    120.50 o 
   2   4  30       59.17       54.57     95.17 o 
   4   4  30      153.93       75.21     96.10 o 
   6   4  30       16.44       18.18     90.59 o 
 -21   1  31     1573.47     1689.34    103.30 o 
 -19   1  31     2699.08     2719.04    127.57 o 
 -17   1  31       43.63      112.67     45.44 o 
 -15   1  31     1566.36     1706.10    101.40 o 
 -13   1  31      204.82      146.76     44.30 o 
 -11   1  31     1796.59     2013.18     97.33 o 
  -9   1  31      291.20      210.24     60.43 o 
  -7   1  31     3530.03     3516.53     98.97 o 
  -5   1  31      384.97      369.37     65.54 o 
  -3   1  31      227.58      230.56     56.58 o 
  -1   1  31       26.31       35.01     46.76 o 
   1   1  31     1644.88     1553.82    207.31 o 
   3   1  31      122.57      131.36     55.29 o 
   5   1  31       38.49       43.44     44.47 o 
   7   1  31      210.71      202.91     63.54 o 
   9   1  31      258.47      198.17     62.81 o 
  11   1  31        3.39       46.40     57.52 o 
  13   1  31       84.27       83.70     58.62 o 
  15   1  31      313.55      251.32     82.55 o 
  17   1  31      299.11      328.39     82.44 o 
 -20   2  31      513.95      567.69     97.52 o 
 -18   2  31       29.28       32.53     68.34 o 
 -16   2  31      254.89      212.15     74.28 o 
 -14   2  31       29.49       62.15     63.40 o 
 -12   2  31      622.56      633.19    168.02 o 
 -10   2  31      184.06      150.94     63.22 o 
  -8   2  31      567.74      596.65     95.88 o 
  -6   2  31      524.50      674.45     81.02 o 
  -4   2  31     1568.13     2008.29    187.15 o 
  -2   2  31      916.28      833.73     87.14 o 
   0   2  31      741.20      772.25     84.75 o 
   2   2  31      549.83      711.26    106.47 o 
   4   2  31     1383.72     1235.77    128.09 o 
   6   2  31     1371.54     1472.88    139.19 o 
   8   2  31      820.31      911.82    123.07 o 
  10   2  31      101.11       38.99     63.53 o 
  12   2  31      800.48      795.68    125.30 o 
  14   2  31      100.83       87.41     71.15 o 
 -17   3  31       45.92      142.62     83.14 o 
 -15   3  31      653.20      799.72    115.31 o 
 -13   3  31        1.31       32.99     87.17 o 
 -11   3  31      261.10      268.69     81.06 o 
  -9   3  31       67.66       66.26     67.12 o 
  -7   3  31      247.34      369.20    151.27 o 
  -5   3  31        1.32       23.07     99.99 o 
  -3   3  31       47.21       84.61    102.56 o 
  -1   3  31       35.56       35.89    107.68 o 
   1   3  31      653.21      430.73    146.14 o 
   3   3  31       37.60       52.00     63.42 o 
   5   3  31       13.92       -1.53     83.64 o 
   7   3  31      153.49      166.55     75.55 o 
   9   3  31       36.01       50.89     67.16 o 
  11   3  31       64.33       80.54     78.31 o 
 -10   4  31      504.44      517.90    179.47 o 
  -8   4  31     1712.50     1794.72    261.52 o 
  -6   4  31       95.02      187.16    151.27 o 
  -4   4  31     1703.56     1912.96    565.34 o 
  -2   4  31      946.77      894.80    225.62 o 
   0   4  31      802.99     1015.07    149.04 o 
   2   4  31      883.36      883.62    145.64 o 
   4   4  31     1392.03     1525.30    182.86 o 
 -22   0  32       33.08      -23.72     65.89 o 
 -20   0  32      791.43      743.52     97.88 o 
 -18   0  32      184.09      200.49     70.78 o 
 -16   0  32      164.90      219.83     66.37 o 
 -14   0  32      415.29      299.97    107.68 o 
 -12   0  32     1405.67     1192.21    146.14 o 
 -10   0  32     1082.86      866.59    125.63 o 
  -8   0  32       42.21       38.46     66.66 o 
  -6   0  32       12.28       51.28     71.79 o 
  -4   0  32      305.50      328.18     89.74 o 
  -2   0  32     2644.84     2458.76    164.09 o 
   0   0  32      424.45      551.75     79.57 o 
   2   0  32     1426.22     1540.34    184.60 o 
   4   0  32      763.22      855.32    147.42 o 
   6   0  32       12.02      -16.02     48.38 o 
   8   0  32      120.22      295.16    103.84 o 
  10   0  32     1619.37     1452.30    113.45 o 
  12   0  32     1993.49     2053.78    130.94 o 
  14   0  32     3080.13     2917.89    412.79 o 
  16   0  32      904.37      979.40    220.49 o 
 -21   1  32       25.60       36.42     49.51 o 
 -19   1  32       87.35      122.14     49.58 o 
 -17   1  32      667.43      784.32    104.36 o 
 -15   1  32       29.08       50.00     43.17 o 
 -13   1  32       86.53      112.59     43.08 o 
 -11   1  32      107.68       94.64     42.27 o 
  -9   1  32      163.95      260.06     45.70 o 
  -7   1  32       40.32       65.13     59.75 o 
  -5   1  32      599.93      694.80    146.85 o 
  -3   1  32     2366.73     2415.98    123.55 o 
  -1   1  32      795.31      805.54     84.22 o 
   1   1  32      574.21      489.42    120.80 o 
   3   1  32      310.60      401.92     71.36 o 
   5   1  32      524.34      642.98     80.95 o 
   7   1  32      225.44      234.85     57.10 o 
   9   1  32       58.09       37.22     56.80 o 
  11   1  32       45.47       65.17     70.35 o 
  13   1  32      442.07      264.79     76.20 o 
  15   1  32      101.60      -19.59     81.93 o 
 -20   2  32      236.35      258.95    161.52 o 
 -18   2  32      227.39      112.53     75.95 o 
 -16   2  32      157.53       71.46     69.03 o 
 -14   2  32       19.70       37.12     64.02 o 
 -12   2  32       16.32       94.77     65.55 o 
 -10   2  32      495.55      475.28     79.73 o 
  -8   2  32        5.30        6.86     65.91 o 
  -6   2  32       85.17       86.38     56.78 o 
  -4   2  32       31.65       23.30     48.80 o 
  -2   2  32      596.59      504.98     75.07 o 
   0   2  32      525.97      477.55     73.84 o 
   2   2  32       16.51       25.08     71.79 o 
   4   2  32      339.25      300.31     83.16 o 
   6   2  32     1192.56     1214.88    202.55 o 
   8   2  32     1788.86     1959.87    215.37 o 
  10   2  32     1181.61     1001.57    129.93 o 
  12   2  32      236.35      379.88    146.95 o 
  14   2  32       94.23       -1.69     69.72 o 
 -15   3  32     1134.72     1093.61    130.45 o 
 -13   3  32     1552.84     1658.80    173.06 o 
 -11   3  32      577.20      842.18    113.83 o 
  -9   3  32     1016.29     1110.53    123.61 o 
  -5   3  32      581.14      876.85    182.04 o 
  -3   3  32     1502.32     1994.70    235.88 o 
  -1   3  32     1190.88     1215.28    207.67 o 
   1   3  32      414.68      422.18    100.31 o 
   3   3  32     1319.80     1516.46    148.88 o 
   5   3  32      413.97      274.81     80.13 o 
   7   3  32      323.49      175.11    132.77 o 
   9   3  32      195.75      190.55     81.51 o 
  -6   4  32       76.62      -89.74    125.63 o 
   0   4  32       93.22      246.13    166.65 o 
 -21   1  33       13.20       24.98     55.89 o 
 -19   1  33       12.86       14.67     51.74 o 
 -17   1  33      104.51       94.83     55.50 o 
 -15   1  33      234.45      241.44     51.93 o 
 -13   1  33      164.92      178.76     50.89 o 
 -11   1  33      946.66      969.62     86.91 o 
  -9   1  33      577.32      642.28    215.37 o 
  -7   1  33      382.64      319.62    146.14 o 
  -5   1  33      450.06      492.93    188.45 o 
  -3   1  33     3699.32     3953.88    151.71 o 
  -1   1  33     3928.61     3986.65    154.22 o 
   1   1  33      865.55      754.40    124.64 o 
   3   1  33     1526.33     1714.44    113.51 o 
   5   1  33     6080.76     5454.68    197.92 o 
   7   1  33     3669.01     4177.72    147.26 o 
   9   1  33     2473.86     2659.31    245.82 o 
  11   1  33     1351.63     1352.08    115.91 o 
  13   1  33     1128.04      917.67    100.29 o 
  15   1  33     1097.89     1189.12    197.42 o 
 -18   2  33      168.13      191.60     80.44 o 
 -16   2  33      303.38      288.14     81.72 o 
 -14   2  33     1375.92     1740.41    166.68 o 
 -12   2  33      822.04      902.09    101.23 o 
 -10   2  33     1138.49     1060.11    146.14 o 
  -8   2  33      779.23      715.35    114.09 o 
  -6   2  33       28.03      140.77     58.80 o 
  -4   2  33       42.75      -14.10     51.68 o 
  -2   2  33       34.28       51.28     53.74 o 
   0   2  33       83.70       60.23     52.92 o 
   2   2  33       59.35      148.04     97.43 o 
   4   2  33      445.38      376.47     94.55 o 
   6   2  33      320.04      332.45    138.45 o 
   8   2  33      201.88      197.42     85.76 o 
  10   2  33       69.06      -37.08     70.08 o 
  12   2  33        1.53       24.61     76.80 o 
 -13   3  33       32.13       42.85     79.99 o 
 -11   3  33      516.11      423.39     98.65 o 
  -9   3  33      104.30      139.13     78.26 o 
  -5   3  33      390.70      343.56    151.27 o 
  -3   3  33      216.13      315.36    146.14 o 
  -1   3  33      436.33      458.83    126.91 o 
   1   3  33      746.26      644.98    167.93 o 
   3   3  33      418.34      336.08    107.68 o 
   5   3  33      905.45     1016.37    133.24 o 
   7   3  33      978.41      860.55    134.12 o 
 -20   0  34     1479.22     1381.46    139.71 o 
 -18   0  34      526.38      632.03     94.28 o 
 -16   0  34      694.53      466.63    130.76 o 
 -14   0  34      396.44      558.93    123.07 o 
 -12   0  34      213.05      289.72     94.86 o 
 -10   0  34      686.15      781.98    120.50 o 
  -8   0  34     2998.06     3099.73    194.86 o 
  -6   0  34     6363.14     6314.84    266.64 o 
  -4   0  34     2788.70     2981.80    182.04 o 
  -2   0  34     5033.23     4350.91    215.37 o 
   0   0  34     4382.87     4083.91    171.52 o 
   2   0  34       42.69       55.09     57.39 o 
   4   0  34      451.92      138.07    133.32 o 
   6   0  34       49.32       97.71    156.40 o 
   8   0  34     1170.50     1171.10    107.13 o 
  10   0  34     4174.20     3974.55    167.50 o 
  12   0  34     1968.95     2039.84    238.44 o 
  14   0  34      713.90      740.96    197.42 o 
 -19   1  34      345.96      366.70    103.99 o 
 -17   1  34      116.68      172.17     53.53 o 
 -15   1  34      162.07      170.92     54.89 o 
 -13   1  34      360.76      232.32     52.13 o 
 -11   1  34        6.36       11.52     65.71 o 
  -9   1  34      218.26      241.55     77.03 o 
  -7   1  34       18.57       43.04     64.19 o 
  -5   1  34       39.26       66.88     63.14 o 
  -3   1  34      281.31      317.97     67.48 o 
  -1   1  34        4.38      105.33     64.61 o 
   1   1  34      129.41      111.57     58.16 o 
   3   1  34      106.81       83.33     63.15 o 
   5   1  34        4.04       -5.96     49.36 o 
   7   1  34      271.95      244.27     59.82 o 
   9   1  34      292.64      220.13    134.24 o 
  11   1  34      348.07      314.18     78.69 o 
  13   1  34      161.20      135.25     72.57 o 
 -16   2  34      331.86      235.76     82.23 o 
 -14   2  34      758.93      940.25    138.22 o 
 -12   2  34     3171.22     3346.11    187.89 o 
 -10   2  34     3562.28     3880.33    197.21 o 
  -8   2  34     1276.52     1432.46    228.19 o 
  -6   2  34       24.40       -9.55     72.08 o 
  -4   2  34      241.98      296.94     71.59 o 
  -2   2  34     1054.85     1096.70    129.78 o 
   0   2  34     2755.85     2854.53    143.59 o 
   2   2  34      776.40      829.34    118.78 o 
   4   2  34      487.59      352.17    105.12 o 
   6   2  34      935.76      650.96    219.21 o 
   8   2  34     1087.81     1229.38    140.20 o 
  10   2  34      189.28      163.56     88.56 o 
 -13   3  34      172.33      264.61     93.37 o 
 -11   3  34       94.23      201.84     89.74 o 
  -9   3  34      102.80      148.71     99.99 o 
  -5   3  34       38.07       38.46    112.81 o 
  -3   3  34      206.32      198.61     92.30 o 
  -1   3  34        0.66        2.88     72.69 o 
   1   3  34       78.72      105.70     83.59 o 
   3   3  34        0.63       -7.49     82.12 o 
   5   3  34       46.26       35.98     80.66 o 
   7   3  34        7.18      123.43     94.13 o 
 -19   1  35      929.35      999.91    225.62 o 
 -17   1  35     1350.33     1538.55     89.53 o 
 -15   1  35     2260.73     2189.50    194.86 o 
 -13   1  35     2191.59     1985.65    229.47 o 
 -11   1  35     3086.65     3468.95    384.58 o 
  -9   1  35     1291.72     1291.07    127.03 o 
  -7   1  35     1677.67     1688.34    134.01 o 
  -5   1  35     1454.76     1374.67    199.98 o 
  -3   1  35      569.36      591.75     96.81 o 
  -1   1  35      307.89      331.37     75.69 o 
   1   1  35      733.84      702.90     86.49 o 
   3   1  35      142.67      133.21     61.03 o 
   5   1  35      380.03      345.30     71.15 o 
   7   1  35        5.83       22.85     70.23 o 
   9   1  35      114.53       63.03     86.67 o 
  11   1  35      176.81      203.88     76.75 o 
 -16   2  35       52.80       57.79     72.80 o 
 -14   2  35       71.91       50.61     81.29 o 
 -12   2  35       93.57       34.33     74.26 o 
 -10   2  35       21.14       24.36     71.44 o 
  -8   2  35      100.07      -40.76    151.27 o 
  -6   2  35        2.93       25.50     56.95 o 
  -4   2  35      228.89       87.67     61.53 o 
  -2   2  35        7.69       63.84     59.69 o 
   0   2  35      567.30      570.09     86.29 o 
   2   2  35      527.38      253.73     98.71 o 
   4   2  35      277.14       27.23     92.30 o 
   6   2  35      281.33      169.68     84.29 o 
   8   2  35      747.01      784.80    126.80 o 
  10   2  35       53.63       60.51     81.06 o 
 -11   3  35      276.43      274.34    112.81 o 
  -9   3  35      290.33      220.49    110.25 o 
  -5   3  35      159.95      125.50     91.54 o 
  -3   3  35      325.29      390.70    104.96 o 
  -1   3  35      185.57      170.32     86.15 o 
   1   3  35      177.28      167.40     91.78 o 
   3   3  35      145.13      175.82    169.22 o 
   5   3  35       72.87      125.63    117.94 o 
 -18   0  36       31.52       23.07    105.12 o 
 -16   0  36       90.48      -69.22     87.17 o 
 -14   0  36       59.09      -82.04     82.04 o 
 -12   0  36      919.36     1148.62    146.14 o 
 -10   0  36     1296.63     1161.44    141.01 o 
  -8   0  36      698.02      651.23    120.50 o 
  -6   0  36      121.61      112.81     82.04 o 
  -4   0  36     1153.72     1210.15    135.89 o 
  -2   0  36        0.24        7.69     69.22 o 
   0   0  36      227.84      182.04     79.48 o 
   2   0  36      151.81       99.67     66.77 o 
   4   0  36       62.24      110.86     64.32 o 
   6   0  36      567.52      466.59     81.31 o 
   8   0  36      106.22      121.32     65.23 o 
  10   0  36      790.49     1210.15    233.31 o 
  12   0  36        6.71      -30.77    133.32 o 
 -17   1  36      175.54       41.45    143.58 o 
 -15   1  36      198.23      175.63     83.40 o 
 -13   1  36       18.19      -21.81     73.41 o 
 -11   1  36       26.54       60.85    111.53 o 
  -9   1  36      737.71      765.65    109.88 o 
  -7   1  36      350.08      161.02    132.04 o 
  -5   1  36      363.31      464.16    147.42 o 
  -3   1  36      425.06      181.82     64.04 o 
  -1   1  36      301.88      291.16     92.20 o 
   1   1  36      222.79      164.14     63.59 o 
   3   1  36      257.74      193.39     67.44 o 
   5   1  36       52.66      171.81     67.69 o 
   7   1  36        3.34      -50.49     67.10 o 
   9   1  36       89.94      109.36     66.57 o 
  11   1  36       91.39      114.43     72.47 o 
 -14   2  36       50.52       78.49     83.12 o 
 -12   2  36      626.71      463.74    149.99 o 
 -10   2  36      309.93      199.00     84.69 o 
  -8   2  36       55.52       71.88     88.45 o 
  -6   2  36      344.44      283.19     84.88 o 
  -4   2  36       28.17       55.36     58.17 o 
  -2   2  36      232.22      142.76     65.82 o 
   0   2  36      376.02      384.82     76.88 o 
   2   2  36      269.16      330.79     91.78 o 
   4   2  36      153.80       91.34    132.04 o 
   6   2  36       85.72      120.82     87.95 o 
   8   2  36        3.89      130.25     88.01 o 
  -7   3  36      369.26      312.79    146.14 o 
  -5   3  36      334.10      261.52    135.89 o 
  -3   3  36      686.38      587.24    173.06 o 
  -1   3  36     1221.32     1000.71    205.11 o 
   1   3  36      377.32      375.62    106.96 o 
 -15   1  37      184.19      203.62     90.59 o 
 -13   1  37      130.01      121.76     85.15 o 
 -11   1  37      119.14      235.96    148.71 o 
  -9   1  37      265.59      327.82     90.47 o 
  -7   1  37      577.88      707.43    105.12 o 
  -5   1  37      179.31      213.09     80.62 o 
  -3   1  37      726.47      661.67     90.55 o 
  -1   1  37       75.01      149.91     64.01 o 
   1   1  37      382.84      419.57     81.26 o 
   3   1  37     1229.93     1229.39    179.79 o 
   5   1  37     2296.97     2508.03    140.50 o 
   7   1  37      513.79      548.36    107.02 o 
   9   1  37      964.87      914.24    136.83 o 
 -12   2  37      126.53      108.82     87.80 o 
 -10   2  37      237.66      176.18    197.42 o 
  -8   2  37      517.08      589.85    107.77 o 
  -6   2  37      298.42      277.84    139.73 o 
  -4   2  37      189.90      151.86     68.15 o 
  -2   2  37     1039.15     1113.55    126.71 o 
   0   2  37      513.48      467.24     86.45 o 
   2   2  37      459.97      406.03    203.83 o 
   4   2  37       46.33       63.36     80.70 o 
   6   2  37      147.86       43.48    115.37 o 
 -14   0  38      256.64       56.41     94.86 o 
 -12   0  38       77.48        0.00     87.17 o 
 -10   0  38       43.78       84.61     92.30 o 
  -8   0  38      602.78      640.97    117.94 o 
  -6   0  38     2691.16     2399.79    174.34 o 
  -4   0  38     3453.90     3604.82    199.98 o 
  -2   0  38      992.74     1076.83    123.07 o 
   0   0  38     1600.20     1769.08    143.58 o 
   2   0  38     1729.40     2121.32    135.87 o 
   4   0  38     2775.26     2567.85    139.42 o 
   6   0  38     1119.43     1449.23    193.57 o 
   8   0  38      176.12      315.36    169.22 o 
 -13   1  38      130.63      245.14     97.43 o 
 -11   1  38       11.49      -33.43     69.36 o 
  -9   1  38       11.75      -67.08     67.08 o 
  -7   1  38       27.12       34.40     71.46 o 
  -5   1  38       52.72      120.85     74.07 o 
  -3   1  38       14.55      131.24     77.39 o 
  -1   1  38        3.45       12.76     58.45 o 
   1   1  38        5.43      -55.73     55.73 o 
   3   1  38      255.92      292.47     73.98 o 
   5   1  38      945.42      806.16    126.91 o 
   7   1  38       60.21      -32.96     78.13 o 
 -10   2  38      159.92      -26.92     76.14 o 
  -8   2  38      450.34      399.97    103.95 o 
  -6   2  38      179.08      245.77     90.59 o 
  -4   2  38      594.44      665.93     95.24 o 
  -2   2  38      407.28      545.25     92.06 o 
   0   2  38      330.25      385.14     84.61 o 
   2   2  38      211.05      200.75     98.71 o 
   4   2  38     1619.96     1641.73    160.78 o 
 -11   1  39      978.59     1057.03    174.34 o 
  -9   1  39      908.82      943.78    124.11 o 
  -7   1  39      491.22      518.15    229.47 o 
  -5   1  39     1089.29      955.62    119.28 o 
  -3   1  39      607.64      595.60    211.52 o 
  -1   1  39      893.24     1011.43    108.05 o 
   1   1  39       92.11      135.37     71.41 o 
   3   1  39      122.62      177.05     75.28 o 
   5   1  39      546.65      659.64    115.63 o 
  -6   2  39      161.85      130.90    111.53 o 
  -4   2  39       55.17        7.92     64.81 o 
  -2   2  39        8.47      109.47     68.05 o 
   0   2  39       31.33      -23.67     64.06 o 
 -10   0  40       96.57        0.00     87.17 o 
  -8   0  40      613.34      810.19    125.63 o 
  -6   0  40     2653.25     2340.82    179.47 o 
  -4   0  40      653.43      540.98    110.25 o 
  -2   0  40       47.80       -2.56     79.48 o 
   0   0  40      205.27       71.79     84.61 o 
   2   0  40     1316.93     1194.77    125.63 o 
   4   0  40      306.89      361.51    174.34 o 
  -9   1  40      600.23      738.28    115.80 o 
  -7   1  40      761.51      706.12    147.42 o 
  -5   1  40       56.97      130.70     84.96 o 
  -3   1  40        3.29      -41.43     67.12 o 
  -1   1  40       73.02       54.96     68.11 o 
   1   1  40       47.23       37.72     66.68 o 
   3   1  40      114.09       79.48     79.99 o 
  -3   1  41      111.45      190.36     87.95 o 
                                                 
